# Supplementary material for: Exponential increases in high-temperature extremes in North America
Source: Sci Rep. 2023 Nov 6;13:19177. doi: 10.1038/s41598-023-41347-3 (PMC10628173; doi:10.1038/s41598-023-41347-3)
Supplement: Supplementary file 2 — Supplementary Information. [file 41598_2023_41347_MOESM2_ESM.xlsx]

## Sheet: Sheet1
ID	Name	Latitude	Longitude	Elevation	First year	Last year	Period	State	Country	Nyears	Years with data	Winter avg	Summer avg	k	sigma	mu	k_ci	sigma_ci	mu_ci
'CA003011120'	'CALMAR'	53.2833	-113.867	720	1915	2016	101	'ALBERTA'	'Canada'	102	90	-5.73	22.19	-0.162129	1.66296	29.7388	[-0.229511474308894;-0.0947471174395164]	[1.51899702841817;1.82056333984633]	[29.5212038371214;29.9564258926238]
'CA003011240'	'CAMROSE'	53.0333	-112.817	739	1946	2018	72	'ALBERTA'	'Canada'	73	68	-6.52	21.84	-0.170151	1.57741	29.8816	[-0.239322320086196;-0.100979048874427]	[1.42305473283953;1.74850619449445]	[29.6459757495513;30.1171834634664]
'CA003012195'	'EDMONTON'	53.55	-113.5	658	1880	1943	63	'ALBERTA'	'Canada'	64	60	-6.86	22.23	-0.143236	1.74414	29.8165	[-0.227974830389127;-0.0584976222434638]	[1.55977354936200;1.95028972938664]	[29.5361475595927;30.0969401876942]
'CA003012205'	'EDMONTON INT''L A'	53.3167	-113.583	723	1959	2012	53	'ALBERTA'	'Canada'	54	51	-6.35	21.76	-0.0867983	1.56805	29.6256	[-0.211799735113463;0.0382031958638483]	[1.37736953420982;1.78513656212006]	[29.3434787921738;29.9077341802108]
'CA003012208'	'EDMONTON CITY CENTRE A'	53.5667	-113.517	671	1937	2015	78	'ALBERTA'	'Canada'	79	67	-5.82	22.27	-0.270948	1.67923	30.149	[-0.356063179818724;-0.185831938604039]	[1.51175405270477;1.86526113419012]	[29.8942640707188;30.4037320904162]
'CA00301222F'	'EDMONTON STONY PLAIN'	53.55	-114.117	766	1966	2018	52	'ALBERTA'	'Canada'	53	52	-5.28	21.33	-0.145381	1.56006	29.0661	[-0.246931668486027;-0.0438297298375811]	[1.38224455370138;1.76075600689411]	[28.7948237447571;29.3373739790696]
'CA003012280'	'ELK POINT'	53.8833	-111.067	605	1911	1997	86	'ALBERTA'	'Canada'	87	74	-10.09	22.04	-0.145858	1.87381	30.2508	[-0.210920671307601;-0.0807955071794484]	[1.69967408323007;2.06579284457871]	[29.9827027164637;30.5188171257858]
'CA003015400'	'RANFURLY'	53.45	-111.65	686	1905	1991	86	'ALBERTA'	'Canada'	87	85	-8.56	22.36	-0.128246	2.20351	30.6202	[-0.196407927564522;-0.0600844219754614]	[2.00800263586374;2.41805970696502]	[30.3238691939267;30.9164931887289]
'CA003015960'	'SION'	53.8833	-114.117	701	1908	2004	96	'ALBERTA'	'Canada'	97	81	-6.28	22.17	-0.13266	1.92672	29.5816	[-0.199670894428263;-0.0656487743589097]	[1.75241033212901;2.11837338799861]	[29.3167313054294;29.8463880704172]
'CA003016120'	'STETTLER'	52.3	-112.7	823	1918	1977	59	'ALBERTA'	'Canada'	60	55	-6.58	22.27	-0.327155	2.63898	30.7775	[-0.397367258881385;-0.256942883838343]	[2.36047707528736;2.95034932427684]	[30.3436338021785;31.2113263652156]
'CA003016840'	'VIKING'	53.1	-111.783	691	1923	1997	74	'ALBERTA'	'Canada'	75	60	-8.12	22.75	-0.129909	1.73208	31.334	[-0.200425312770870;-0.0593936345368341]	[1.55336704062626;1.93134377619225]	[31.0587736880599;31.6092526303499]
'CA003016960'	'WASTINA HEMARUKA'	51.7	-111.117	793	1913	1977	64	'ALBERTA'	'Canada'	65	52	-9	23.91	-0.234587	2.24187	33.0032	[-0.321079157255842;-0.148095246956505]	[1.99328257128526;2.52146970960177]	[32.6189347126737;33.3873662011163]
'CA003017280'	'WETASKIWIN'	52.9667	-113.333	756	1902	1975	73	'ALBERTA'	'Canada'	74	66	-6.41	22.22	-0.179072	1.83181	30.315	[-0.258513308521567;-0.0996314830265954]	[1.64914175767959;2.03470469130840]	[30.0353142194890;30.5945967620251]
'CA003023280'	'HILLSDOWN'	52.1667	-113.517	896	1904	1960	56	'ALBERTA'	'Canada'	57	56	-5.06	21.43	-0.0885378	1.72205	29.3692	[-0.180022621532395;0.00294704212427442]	[1.53174502815384;1.93598986328186]	[29.0818307381705;29.6565618668518]
'CA003023720'	'LACOMBE CDA'	52.4667	-113.75	847	1907	1994	87	'ALBERTA'	'Canada'	88	86	-5.37	22.23	-0.114274	1.82226	30.5225	[-0.195989398276815;-0.0325587840611407]	[1.65564613000555;2.00563084674978]	[30.2748579098768;30.7701399015730]
'CA003024920'	'OLDS'	51.7833	-114.1	1040	1914	2015	101	'ALBERTA'	'Canada'	102	90	-3.61	21.18	-0.163026	1.80478	29.4903	[-0.227794957643568;-0.0982579958321437]	[1.65005937824920;1.97399904142737]	[29.2550273090918;29.7255027036875]
'CA003025480'	'RED DEER A'	52.1833	-113.9	905	1938	2014	76	'ALBERTA'	'Canada'	77	75	-5.53	21.67	-0.174537	1.57346	30.1137	[-0.261787270480279;-0.0872864438817579]	[1.41994323817333;1.74357123223357]	[29.8850882408855;30.3424022050872]
'CA003026480'	'THREE HILLS'	51.65	-113.3	841	1921	1978	57	'ALBERTA'	'Canada'	58	55	-5.94	23.85	-0.181501	1.78376	32.8382	[-0.259415279929224;-0.103586449988346]	[1.59247710155770;1.99800810742563]	[32.5419861608871;33.1343211539176]
'CA003031000'	'CALDWELL'	49.1667	-113.633	1286	1932	1990	58	'ALBERTA'	'Canada'	59	51	-1.12	22.23	-0.150106	1.63055	30.0226	[-0.286136173131383;-0.0140759846525187]	[1.42747003539826;1.86251145372826]	[29.7258705058732;30.3193506684346]
'CA003031093'	'CALGARY INT''L A'	51.1167	-114.017	1084	1881	2012	131	'ALBERTA'	'Canada'	132	127	-2.26	22.23	-0.300081	1.8926	30.7439	[-0.358997935122517;-0.241164358553991]	[1.75176456068143;2.04474872880931]	[30.5362148507738;30.9515979780194]
'CA003031320'	'CARDSTON'	49.1333	-113.25	1193	1918	2005	87	'ALBERTA'	'Canada'	88	77	0.01	23.31	-0.184832	1.77176	31.4535	[-0.249968422671462;-0.119694745722810]	[1.60681009926894;1.95363689029306]	[31.2048254442602;31.7021828627238]
'CA003031400'	'CARWAY'	49	-113.383	1354	1914	2011	97	'ALBERTA'	'Canada'	98	86	-0.56	21.77	-0.116062	1.76917	30.0654	[-0.207415888264410;-0.0247082390468199]	[1.60221132659553;1.95353609177865]	[29.8219430731124;30.3088517073655]
'CA003032680'	'FORT MACLEOD'	49.7167	-113.4	950	1876	1988	112	'ALBERTA'	'Canada'	113	91	-0.8	24.59	-0.20532	1.86035	33.0731	[-0.286602868930228;-0.124036601369242]	[1.69575931954566;2.04090831075722]	[32.8277497522558;33.3184641157568]
'CA003032800'	'GLEICHEN'	50.8833	-113.05	905	1903	2006	103	'ALBERTA'	'Canada'	104	101	-4.28	23.66	-0.243093	1.94629	32.0032	[-0.316236739632832;-0.169949023910851]	[1.78395780472378;2.12340167024543]	[31.7608212120903;32.2455563725197]
'CA003033240'	'HIGH RIVER'	50.4833	-114.167	1219	1902	2006	104	'ALBERTA'	'Canada'	105	91	-1.04	22.17	-0.205139	1.94826	30.5562	[-0.276316296769641;-0.133962393002695]	[1.77918010750981;2.13340629022020]	[30.3018907358418;30.8105156265988]
'CA003033880'	'LETHBRIDGE A'	49.6333	-112.8	929	1938	2008	70	'ALBERTA'	'Canada'	71	69	-0.42	24.51	-0.160659	1.6644	33.3906	[-0.249341553451624;-0.0719766881284932]	[1.49788529667973;1.84943270700078]	[33.1391578381111;33.6419904626878]
'CA003033890'	'LETHBRIDGE CDA'	49.7	-112.767	910	1908	2018	110	'ALBERTA'	'Canada'	111	105	-0.8	24.33	-0.238546	1.66993	32.7258	[-0.308018757689148;-0.169073743491038]	[1.53290862063650;1.81920584258124]	[32.5224429603503;32.9292511162521]
'CA003034480'	'MEDICINE HAT A'	50.0167	-110.717	717	1883	2008	125	'ALBERTA'	'Canada'	126	123	-3.17	26.32	-0.141185	1.74766	35.1809	[-0.215245987489712;-0.0671248639467255]	[1.61088544224518;1.89605259571930]	[34.9808191860400;35.3810601074278]
'CA003035220'	'PINCHER CREEK TOWN'	49.5167	-113.967	1145	1893	1963	70	'ALBERTA'	'Canada'	71	58	-1.48	22.48	-0.3406	2.13585	30.5387	[-0.406781922146689;-0.274418562217175]	[1.91746280696017;2.37910313861123]	[30.1978808242198;30.8794435312452]
'CA003035340'	'QUEENSTOWN'	50.6	-112.983	940	1966	2018	52	'ALBERTA'	'Canada'	53	51	-1.77	23.74	-0.301343	1.83063	32.7337	[-0.405512170289711;-0.197173967946787]	[1.61677999918616;2.07277439674595]	[32.4134818997965;33.0539195404440]
'CA003036240'	'SUFFIELD A'	50.2667	-111.183	770	1950	2008	58	'ALBERTA'	'Canada'	59	58	-3.92	25.52	-0.175017	1.56974	34.0816	[-0.252440591603548;-0.0975931551789381]	[1.40342861097781;1.75575980050388]	[33.8272891793543;34.3359344103313]
'CA003044200'	'MANYBERRIES CDA'	49.1167	-110.467	934	1928	1993	65	'ALBERTA'	'Canada'	66	62	-4.26	25.57	-0.0820325	1.66127	34.3602	[-0.195569691100009;0.0315047416760572]	[1.47672181537784;1.86887545400295]	[34.0889117503305;34.6314732384908]
'CA003050520'	'BANFF'	51.1833	-115.567	1384	1887	2018	131	'ALBERTA'	'Canada'	132	105	-3.48	21.27	-0.260126	1.74438	28.9277	[-0.316406725922032;-0.203844807000224]	[1.60703568222197;1.89346250601264]	[28.7185830494443;29.1368164911053]
'CA003050600'	'BEAVER MINES'	49.4667	-114.183	1257	1935	2012	77	'ALBERTA'	'Canada'	78	77	-0.62	21.69	-0.202908	1.74636	29.8333	[-0.287642191296080;-0.118172888866651]	[1.58001893223822;1.93020937627990]	[29.5838494200956;30.0828319353144]
'CA003053520'	'JASPER'	52.8833	-118.067	1062	1926	1996	70	'ALBERTA'	'Canada'	71	58	-3.96	21.17	-0.182946	1.66082	29.9329	[-0.258103335481111;-0.107788668943238]	[1.48596192275615;1.85624545168782]	[29.6643206911816;30.2014846798633]
'CA003053600'	'KANANASKIS'	51.0333	-115.033	1391	1939	2018	79	'ALBERTA'	'Canada'	80	75	-0.7	20.57	-0.234629	1.70819	28.818	[-0.311823474399628;-0.157433574240008]	[1.54552905387588;1.88797861838975]	[28.5730529636840;29.0629398811945]
'CA003053760'	'LAKE LOUISE'	51.4333	-116.217	1524	1915	2007	92	'ALBERTA'	'Canada'	93	84	-5.42	19.58	-0.189723	1.6559	27.6712	[-0.254336056353078;-0.125109501333588]	[1.50906324990295;1.81702734139746]	[27.4485112702613;27.8938084221712]
'CA003055120'	'PEKISKO'	50.3667	-114.417	1439	1905	1992	87	'ALBERTA'	'Canada'	88	81	-1.35	20.13	-0.0985489	1.62317	28.2946	[-0.187671865478347;-0.00942602351635134]	[1.46782509565083;1.79494526584831]	[28.0656646598805;28.5235125781233]
'CA003061200'	'CAMPSIE'	54.1333	-114.683	671	1912	2013	101	'ALBERTA'	'Canada'	102	98	-6.71	21.95	-0.131716	1.69596	29.6124	[-0.187424580152286;-0.0760066651548196]	[1.55863026147880;1.84539670028958]	[29.4017317942079;29.8230774198958]
'CA003062440'	'ENTRANCE'	53.3667	-117.7	991	1917	2006	89	'ALBERTA'	'Canada'	90	78	-2.23	21.48	-0.187859	1.87749	30.0006	[-0.244261067686748;-0.131457904081624]	[1.70946680457252;2.06201963358118]	[29.7406144700149;30.2604907452951]
'CA003062693'	'FORT MCMURRAY A'	56.65	-111.217	369	1944	2008	64	'ALBERTA'	'Canada'	65	63	-11.54	22.15	-0.173035	1.84504	30.5375	[-0.268767496214503;-0.0773016220880560]	[1.65032515705258;2.06272576748894]	[30.2447533574083;30.8301576489034]
'CA003070560'	'BEAVERLODGE CDA'	55.2	-119.4	745	1913	2007	94	'ALBERTA'	'Canada'	95	87	-6.82	20.86	-0.204386	1.88953	28.8172	[-0.250713181030320;-0.158059642670418]	[1.72990763575162;2.06388946110725]	[28.5710251867870;29.0633898339025]
'CA003072520'	'FAIRVIEW'	56.0667	-118.383	670	1931	1991	60	'ALBERTA'	'Canada'	61	59	-9.42	21.01	-0.206076	1.89002	28.6919	[-0.280549496526487;-0.131603176386822]	[1.69437329039436;2.10824703145871]	[28.3888974130326;28.9948875725540]
'CA003072720'	'FORT VERMILION CDA'	58.3833	-116.033	279	1908	1985	77	'ALBERTA'	'Canada'	78	76	-15.36	22.13	-0.132284	1.98292	29.8139	[-0.198415556566980;-0.0661521906120670]	[1.79929655773093;2.18529354904659]	[29.5330903486116;30.0946240854328]
'CA003072920'	'GRANDE PRAIRIE A'	55.1833	-118.883	669	1942	2013	71	'ALBERTA'	'Canada'	72	69	-7.79	21.41	-0.253709	1.90397	29.1912	[-0.315862788305435;-0.191554622486201]	[1.72203129315829;2.10512721977871]	[28.9109576330085;29.4713836862195]
'CA003075040'	'PEACE RIVER A'	56.2333	-117.45	571	1944	2014	70	'ALBERTA'	'Canada'	71	59	-9.4	21.52	-0.3012	1.93939	29.1233	[-0.391593625131388;-0.210805977587295]	[1.72822657164722;2.17634817757334]	[28.8099704839328;29.4366241913807]
'CA003081680'	'COLD LAKE A'	54.4167	-110.283	541	1952	2018	66	'ALBERTA'	'Canada'	67	64	-9.3	22.05	-0.137422	1.69673	29.7483	[-0.213919243315309;-0.0609245125584539]	[1.52779293900049;1.88433689185593]	[29.4860105350748;30.0105502239443]
'CA001012010'	'COWICHAN BAY CHERRY POINT'	48.7167	-123.55	1	1913	1984	71	'BRITISH COLUMBIA'	'Canada'	72	64	5.77	21.01	-0.148892	2.20898	27.9644	[-0.246265288416666;-0.0515182944214076]	[1.97672474135215;2.46852137605420]	[27.6157765504162;28.3129666437332]
'CA001012040'	'COWICHAN LAKE FORESTRY'	48.8167	-124.133	177	1949	2018	69	'BRITISH COLUMBIA'	'Canada'	70	59	5.74	22.78	-0.332897	2.34405	31.8072	[-0.409610081614832;-0.256183285343010]	[2.09682790625429;2.62041442060454]	[31.4331582591920;32.1812881175818]
'CA001013720'	'JAMES ISLAND'	48.6	-123.35	54	1914	1978	64	'BRITISH COLUMBIA'	'Canada'	65	64	6.6	21.03	-0.247132	2.23703	28.2235	[-0.330196696281822;-0.164067547066748]	[2.00860759212286;2.49142204666970]	[27.8765535660486;28.5704285228707]
'CA001016940'	'SAANICHTON CDA'	48.6167	-123.417	61	1914	2018	104	'BRITISH COLUMBIA'	'Canada'	105	104	6.74	21.09	-0.22958	2.01424	27.9366	[-0.275943295125019;-0.183215761635980]	[1.85825867392048;2.18331917944321]	[27.6960304823813;28.1771834671941]
'CA001016990'	'SALTSPRING ISLAND'	48.85	-123.5	73	1909	1977	68	'BRITISH COLUMBIA'	'Canada'	69	66	6.22	21.66	-0.18528	2.1648	29.3665	[-0.251406861938311;-0.119153990088153]	[1.95332746593539;2.39915940972668]	[29.0396972043395;29.6932425545099]
'CA0010169DK'	'SAANICH DOM ASTRO OBS'	48.5167	-123.417	223	1916	1977	61	'BRITISH COLUMBIA'	'Canada'	62	60	6.3	21.66	-0.150669	2.17194	28.9905	[-0.227392267835527;-0.0739463401183227]	[1.94856192294907;2.42092163917459]	[28.6444154720545;29.3365358205188]
'CA001017230'	'SHAWNIGAN LAKE'	48.65	-123.633	138	1913	2018	105	'BRITISH COLUMBIA'	'Canada'	106	103	6.03	22.62	-0.310527	2.35226	30.7632	[-0.369418018263057;-0.251636798155193]	[2.16409396949695;2.55679351682070]	[30.4785265039831;31.0479591757125]
'CA001018610'	'VICTORIA GONZALES HTS'	48.4167	-123.317	70	1898	2018	120	'BRITISH COLUMBIA'	'Canada'	121	100	7.33	19.56	-0.237478	2.33457	27.2839	[-0.295413762835681;-0.179542084899799]	[2.14596739011094;2.53974249529797]	[26.9968622157120;27.5709752042860]
'CA001018620'	'VICTORIA INT''L A'	48.65	-123.433	20	1940	2013	73	'BRITISH COLUMBIA'	'Canada'	74	72	7.35	21.17	-0.18479	2.14092	28.3661	[-0.257843159699422;-0.111737766498337]	[1.93793992033706;2.36516536760369]	[28.0540567048710;28.6780504751353]
'CA001021261'	'CAMPBELL RIVER A'	49.95	-125.267	109	1965	2018	53	'BRITISH COLUMBIA'	'Canada'	54	51	5.52	22.22	-0.249388	2.3479	30.5713	[-0.335073279526947;-0.163702112162590]	[2.08580113026016;2.64293755564618]	[30.1654820306352;30.9770375646772]
'CA001021480'	'CHATHAM POINT'	50.3333	-125.45	23	1958	2016	58	'BRITISH COLUMBIA'	'Canada'	59	54	5.49	19.14	-0.109483	1.93374	25.8432	[-0.231085530353634;0.0121194837855532]	[1.70559228755775;2.19240367411506]	[25.5054108271507;26.1810544072828]
'CA001021830'	'COMOX A'	49.7167	-124.9	26	1944	2018	74	'BRITISH COLUMBIA'	'Canada'	75	73	6.25	21.66	-0.278349	2.12031	28.9052	[-0.351799117476550;-0.204898891468638]	[1.91805990790414;2.34389378933162]	[28.5989154752409;29.2115629954171]
'CA001022250'	'CUMBERLAND'	49.6167	-125.033	159	1922	1977	55	'BRITISH COLUMBIA'	'Canada'	56	51	5.95	22.94	-0.132661	2.70848	30.7709	[-0.204122759085971;-0.0611998387737602]	[2.41231553265085;3.04101191990987]	[30.3063066867999;31.2355671514559]
'CA001025340'	'NANAIMO'	49.1833	-123.967	70	1892	1968	76	'BRITISH COLUMBIA'	'Canada'	77	65	6.36	22.1	-0.127674	1.99979	29.4998	[-0.182170714254462;-0.0731777973079352]	[1.80474861996935;2.21591458259368]	[29.1976225429063;29.8019928435268]
'CA001025370'	'NANAIMO A'	49.05	-123.867	28	1947	2016	69	'BRITISH COLUMBIA'	'Canada'	70	66	6.77	23.02	-0.329772	2.22479	30.8571	[-0.408126770843190;-0.251416332449485]	[1.99853346032115;2.47666129880662]	[30.5197948859370;31.1943309319283]
'CA001025C70'	'NANAIMO DEPARTURE BAY'	49.2167	-123.95	8	1913	1992	79	'BRITISH COLUMBIA'	'Canada'	80	70	6.65	21.89	-0.212874	2.23929	29.669	[-0.273300027839535;-0.152447553506373]	[2.02763385595160;2.47304340795013]	[29.3419266147739;29.9960572838015]
'CA001026270'	'PORT HARDY A'	50.6833	-127.367	22	1944	2018	74	'BRITISH COLUMBIA'	'Canada'	75	67	6.13	17.11	-0.190207	1.75783	22.8028	[-0.278595072224974;-0.101819618433278]	[1.57944928991551;1.95636003977196]	[22.5338321880447;23.0718217959719]
'CA001026565'	'QUALICUM R FISH RESEARCH'	49.4	-124.617	8	1962	2018	56	'BRITISH COLUMBIA'	'Canada'	57	54	6.37	21.34	-0.313977	1.86436	27.7832	[-0.394717736248437;-0.233236766343380]	[1.65905245421945;2.09507810347029]	[27.4721573697263;28.0943344792154]
'CA001030180'	'ALBERNI BEAVER CREEK'	49.3667	-124.933	91	1900	1959	59	'BRITISH COLUMBIA'	'Canada'	60	58	5.05	24.88	-0.289782	2.53961	34.0695	[-0.356657623025445;-0.222906054769703]	[2.27897067064914;2.83006248984184]	[33.6630391380659;34.4759364304419]
'CA001030230'	'ALBERNI ROBERTSON CREEK'	49.3333	-124.983	74	1961	2018	57	'BRITISH COLUMBIA'	'Canada'	58	52	4.64	24.49	-0.350175	2.39428	33.7591	[-0.424499874283996;-0.275849341638974]	[2.12725100897137;2.69481730212447]	[33.3546766206703;34.1636205831703]
'CA001031110'	'BULL HARBOUR'	50.9167	-127.95	14	1921	1988	67	'BRITISH COLUMBIA'	'Canada'	68	64	6.57	15.87	-0.01623	1.5883	20.6432	[-0.139854543912892;0.107394466484104]	[1.40865238302064;1.79085534559907]	[20.3843784256330;20.9020116133264]
'CA001031650'	'CLAYOQUOT'	49.15	-125.9	23	1896	1959	63	'BRITISH COLUMBIA'	'Canada'	64	55	8.21	18.44	-0.185679	2.73343	24.5916	[-0.259293250473945;-0.112064347717888]	[2.44065063079108;3.06133369128618]	[24.1384969695460;25.0446582987135]
'CA001032730'	'ESTEVAN POINT'	49.3833	-126.55	7	1908	2018	110	'BRITISH COLUMBIA'	'Canada'	111	93	7.98	16.36	-0.196178	1.73599	21.1184	[-0.264911293645770;-0.127444018489364]	[1.58771809954551;1.89809907305433]	[20.8946912271832;21.3421271164254]
'CA001035940'	'PACHENA POINT'	48.7167	-125.1	37	1924	2018	94	'BRITISH COLUMBIA'	'Canada'	95	89	7.83	16.45	-0.30764	2.20662	23.2986	[-0.390238207425278;-0.225041111353507]	[2.00597177552712;2.42733514977028]	[23.0054468188094;23.5918128676111]
'CA001036240'	'PORT ALICE'	50.3833	-127.45	21	1956	2016	60	'BRITISH COLUMBIA'	'Canada'	61	58	7.11	19.74	-0.141879	2.06719	27.2735	[-0.234050198474798;-0.0497086224265690]	[1.84378665807799;2.31765601305881]	[26.9339789978802;27.6130765366393]
'CA001036570'	'QUATSINO'	50.5333	-127.65	3	1895	2018	123	'BRITISH COLUMBIA'	'Canada'	124	108	6.25	18.87	-0.210198	2.19306	25.7479	[-0.270228759761670;-0.150167161155499]	[2.01945027739784;2.38158576720583]	[25.4868308811248;26.0089594452179]
'CA001038205'	'TOFINO A'	49.0833	-125.767	24	1943	2018	75	'BRITISH COLUMBIA'	'Canada'	76	59	8.05	17.96	-0.278606	2.29673	26.1285	[-0.360931966900337;-0.196280716963232]	[2.05278359337567;2.56967569830938]	[25.7592466844078;26.4978172952119]
'CA001045100'	'MERRY ISLAND LIGHTSTATION'	49.4667	-123.917	6	1960	2018	58	'BRITISH COLUMBIA'	'Canada'	59	54	6.94	20.63	-0.12564	1.55773	25.8241	[-0.216575173661492;-0.0347046653985941]	[1.38503716200329;1.75195903643316]	[25.5598133748312;26.0883939950424]
'CA001046390'	'POWELL RIVER'	49.8833	-124.55	52	1924	2007	83	'BRITISH COLUMBIA'	'Canada'	84	74	6.71	21.84	-0.190385	1.85528	27.7503	[-0.290409747849424;-0.0903601786335136]	[1.66887899095152;2.06250768282640]	[27.4753565404658;28.0253174833616]
'CA001046391'	'POWELL RIVER A'	49.8333	-124.5	130	1954	2018	64	'BRITISH COLUMBIA'	'Canada'	65	53	5.84	21.53	-0.33425	2.22195	28.7824	[-0.429459801973393;-0.239039340290746]	[1.96854072943347;2.50797634599577]	[28.4042511368916;29.1606278911048]
'CA001054500'	'LANGARA'	54.25	-133.05	43	1936	2018	82	'BRITISH COLUMBIA'	'Canada'	83	80	5.45	14.37	0.0150854	1.27493	18.2513	[-0.0784332525806521;0.108604014434668]	[1.14900567699287;1.41464441710312]	[18.0697416964238;18.4327594798787]
'CA001057050'	'SANDSPIT A'	53.25	-131.817	6	1945	2017	72	'BRITISH COLUMBIA'	'Canada'	73	65	5.96	16.56	-0.167915	1.76356	21.3022	[-0.261873699355522;-0.0739560532788908]	[1.58138511473853;1.96671536881829]	[21.0272284392278;21.5771784541902]
'CA001060840'	'BELLA COOLA'	52.3667	-126.683	18	1895	2002	107	'BRITISH COLUMBIA'	'Canada'	108	100	1.9	21.32	-0.160058	2.20576	29.3131	[-0.227618768772007;-0.0924962542972677]	[2.02445809108447;2.40330296525794]	[29.0383516619686;29.5877793755585]
'CA001060902'	'BONILLA ISLAND'	53.5	-130.633	16	1965	2018	53	'BRITISH COLUMBIA'	'Canada'	54	51	6.5	14.8	0.0226058	1.12928	18.2735	[-0.118912416570356;0.164123933465183]	[0.984387385120797;1.29548896535035]	[18.0662620419679;18.4807633331049]
'CA001064020'	'KEMANO'	53.5667	-127.95	87	1951	2018	67	'BRITISH COLUMBIA'	'Canada'	68	57	1.19	21.2	-0.271178	2.46365	30.0838	[-0.345924320131457;-0.196432129042604]	[2.20178319363340;2.75665837834053]	[29.6835175720796;30.4841440554932]
'CA001064320'	'KITIMAT TOWNSITE'	54.05	-128.633	98	1954	2018	64	'BRITISH COLUMBIA'	'Canada'	65	61	1.12	20.64	-0.209985	2.55609	29.5691	[-0.289270574756247;-0.130698667715202]	[2.28972281045175;2.85343364191034]	[29.1645971931676;29.9736445548715]
'CA001065010'	'MCINNES ISLAND'	52.2667	-128.717	26	1955	2018	63	'BRITISH COLUMBIA'	'Canada'	64	57	6.15	16.1	0.147885	1.28437	20.1137	[0.0195218369065511;0.276247544104675]	[1.12429565748646;1.46722517613631]	[19.8933712768993;20.3340342160189]
'CA001065670'	'OCEAN FALLS'	52.35	-127.683	5	1924	1986	62	'BRITISH COLUMBIA'	'Canada'	63	59	3.84	19.21	-0.149905	2.55561	27.8261	[-0.223071224258270;-0.0767387115963230]	[2.29093102112607;2.85087538406482]	[27.4165070807044;28.2356541663413]
'CA001066480'	'PRINCE RUPERT'	54.2833	-130.383	52	1908	1962	54	'BRITISH COLUMBIA'	'Canada'	55	53	4.85	16.68	-0.16095	2.18653	23.8326	[-0.252206336275125;-0.0696935490402159]	[1.94432834025551;2.45891069517806]	[23.4592774879163;24.2059453242766]
'CA001067740'	'STEWART'	55.95	-129.983	5	1910	1967	57	'BRITISH COLUMBIA'	'Canada'	58	51	-0.53	19.67	-0.225307	2.27141	27.2575	[-0.321461855369914;-0.129151234178609]	[2.01252678873943;2.56359035850813]	[26.8614446224153;27.6536543567169]
'CA001068130'	'TERRACE A'	54.4667	-128.583	217	1953	2013	60	'BRITISH COLUMBIA'	'Canada'	61	57	-0.67	20.34	-0.221382	2.32506	29.4449	[-0.308402877373474;-0.134360796751245]	[2.07482947781643;2.60546592215057]	[29.0627219180259;29.8269909668920]
'CA001075520'	'NEW HAZELTON'	55.2333	-127.6	314	1914	1976	62	'BRITISH COLUMBIA'	'Canada'	63	58	-3.29	21.35	-0.26782	2.3325	29.2899	[-0.355139242568842;-0.180501574981260]	[2.08108033643745;2.61430324773079]	[28.9101134172887;29.6697487213732]
'CA001077500'	'SMITHERS A'	54.8167	-127.183	522	1942	2018	76	'BRITISH COLUMBIA'	'Canada'	77	74	-3.02	20.59	-0.255351	2.32391	28.8779	[-0.333339051240831;-0.177362888888518]	[2.10187675480963;2.56938943618273]	[28.5427676439844;29.2131035574438]
'CA001080870'	'BIG CREEK'	51.6667	-123.067	1175	1893	1998	105	'BRITISH COLUMBIA'	'Canada'	106	83	-2.26	20.96	-0.243139	2.25869	28.9271	[-0.287807050123272;-0.198469977437429]	[2.06759570544652;2.46745238991160]	[28.6269934251901;29.2271206528287]
'CA001085835'	'OOTSA L SKINS L SPILLWAY'	53.7667	-126	861	1956	2017	61	'BRITISH COLUMBIA'	'Canada'	62	57	-2.78	18.8	-0.274819	2.32019	26.9118	[-0.351130829083027;-0.198506258038630]	[2.07458415107388;2.59488235428284]	[26.5343501956781;27.2893282513526]
'CA001088010'	'TATLAYOKO LAKE'	51.6667	-124.4	870	1930	2005	75	'BRITISH COLUMBIA'	'Canada'	76	72	-0.43	21.56	-0.239151	2.18168	29.506	[-0.278600776433391;-0.199701880615867]	[1.98703727110282;2.39538525641395]	[29.1955678701189;29.8164272722277]
'CA001088970'	'WISTARIA'	53.8333	-126.217	863	1926	2004	78	'BRITISH COLUMBIA'	'Canada'	79	78	-3.48	19.12	-0.157957	2.45648	27.2495	[-0.234246878924515;-0.0816662571768364]	[2.22986717223544;2.70612750783223]	[26.9032213278745;27.5958687615470]
'CA001090660'	'BARKERVILLE'	53.0667	-121.517	1283	1888	2015	127	'BRITISH COLUMBIA'	'Canada'	128	113	-3.08	18.06	-0.189867	2.26638	26.1472	[-0.244891173021353;-0.134843548560043]	[2.09024258683491;2.45736367395678]	[25.8842336684314;26.4102611233722]
'CA001092970'	'FORT ST JAMES'	54.45	-124.283	691	1895	2018	123	'BRITISH COLUMBIA'	'Canada'	124	117	-4.74	20.81	-0.262806	2.52465	28.3734	[-0.313827422076515;-0.211784601058099]	[2.33535911543450;2.72927841252460]	[28.0874998114343;28.6593800936930]
'CA001096450'	'PRINCE GEORGE A'	53.8833	-122.683	691	1942	2009	67	'BRITISH COLUMBIA'	'Canada'	68	67	-3.51	21.11	-0.230838	2.02257	29.1162	[-0.305208072291782;-0.156468629460396]	[1.82283575833592;2.24419768972855]	[28.8113105691887;29.4210138672691]
'CA001096600'	'QUESNEL'	52.9833	-122.483	488	1892	1970	78	'BRITISH COLUMBIA'	'Canada'	79	72	-2.36	23.79	-0.209107	2.28155	31.8132	[-0.275988008189036;-0.142225431931059]	[2.06299141829624;2.52326154912500]	[31.4825061360505;32.1439650554277]
'CA001096630'	'QUESNEL A'	53.0333	-122.517	545	1946	2007	61	'BRITISH COLUMBIA'	'Canada'	62	60	-2.38	22.97	-0.352189	2.21491	31.3017	[-0.441046708178142;-0.263331796375040]	[1.97752963681719;2.48078998048796]	[30.9480274447924;31.6553731218104]
'CA001098940'	'WILLIAMS LAKE A'	52.1833	-122.05	940	1960	2012	52	'BRITISH COLUMBIA'	'Canada'	53	52	-2.26	21.25	-0.292389	2.01036	29.7862	[-0.369355070460744;-0.215422921533066]	[1.78601620516922;2.26289040639909]	[29.4449478758284;30.1274049513930]
'CA001100030'	'ABBOTSFORD A'	49.0333	-122.367	59	1944	2012	68	'BRITISH COLUMBIA'	'Canada'	69	67	6.56	22.62	-0.219597	2.13921	31.2711	[-0.299413347781163;-0.139781300851536]	[1.92872053879880;2.37267771548971]	[30.9472026012022;31.5950787048433]
'CA001100120'	'AGASSIZ CDA'	49.25	-121.767	15	1889	2018	129	'BRITISH COLUMBIA'	'Canada'	130	124	6.04	23.52	-0.219617	2.00144	31.8278	[-0.269419733449074;-0.169815223619329]	[1.85617935152672;2.15807004900505]	[31.6073376255153;32.0482785752132]
'CA001103332'	'HANEY UBC RF ADMIN'	49.2667	-122.567	147	1961	2017	56	'BRITISH COLUMBIA'	'Canada'	57	52	5.94	22.11	-0.201427	2.07799	30.4308	[-0.295654742807493;-0.107199821038861]	[1.84281651621822;2.34317782444193]	[30.0719155058826;30.7897618564471]
'CA001105192'	'MISSION WEST ABBEY'	49.15	-122.267	221	1962	2018	56	'BRITISH COLUMBIA'	'Canada'	57	54	5.59	21.48	-0.212755	1.86953	29.8262	[-0.317272053548052;-0.108237811110186]	[1.65802402977990;2.10801576119069]	[29.5062525741104;30.1460938231119]
'CA001105550'	'NEW WESTMINSTER'	49.2167	-122.933	119	1874	1966	92	'BRITISH COLUMBIA'	'Canada'	93	77	5.66	22.29	-0.250219	2.29198	29.7912	[-0.315315875537265;-0.185122070464671]	[2.08176710528831;2.52341905353716]	[29.4703923593014;30.1119636894615]
'CA001106180'	'PITT POLDER'	49.2833	-122.617	5	1954	2007	53	'BRITISH COLUMBIA'	'Canada'	54	51	6.14	22.42	-0.25983	2.16018	30.4788	[-0.350830264843611;-0.168830686945750]	[1.91605659636624;2.43541742807232]	[30.1043163530167;30.8533701216615]
'CA001107680'	'STAVE FALLS'	49.2333	-122.367	110	1909	2004	95	'BRITISH COLUMBIA'	'Canada'	96	77	5.69	23.03	-0.234734	2.47357	31.7742	[-0.310326089412638;-0.159141711924015]	[2.24056864450802;2.73079982728665]	[31.4243285674476;32.1240737847379]
'CA001107710'	'STEVESTON'	49.1333	-123.183	0	1896	1970	74	'BRITISH COLUMBIA'	'Canada'	75	72	6.25	21.07	-0.103773	1.75786	25.7086	[-0.201747282520922;-0.00579834551869865]	[1.57896867328032;1.95702058104878]	[25.4446205046433;25.9725966703463]
'CA001108447'	'VANCOUVER INT''L A'	49.2	-123.183	4	1937	2013	76	'BRITISH COLUMBIA'	'Canada'	77	76	6.71	21.14	-0.145795	1.61387	26.7541	[-0.206066704060884;-0.0855237272411643]	[1.46719086740462;1.77520528181923]	[26.5271558162257;26.9811021777478]
'CA001113540'	'HOPE A'	49.3667	-121.483	39	1936	1995	59	'BRITISH COLUMBIA'	'Canada'	60	57	4.52	23.24	-0.256324	2.48499	32.9183	[-0.367046488092454;-0.145600801930586]	[2.20268323071965;2.80347897234407]	[32.5012480013898;33.3352635472937]
'CA001123360'	'HEDLEY'	49.35	-120.083	517	1904	2005	101	'BRITISH COLUMBIA'	'Canada'	102	92	0.65	26.47	-0.256557	1.847	35.4017	[-0.335587247751779;-0.177526168126091]	[1.68253545394479;2.02753145764319]	[35.1601251937742;35.6433526998861]
'CA001123750'	'JOE RICH CREEK'	49.85	-119.133	875	1948	2008	60	'BRITISH COLUMBIA'	'Canada'	61	56	-0.62	23.23	-0.250491	1.92042	31.2727	[-0.322770758303851;-0.178211993184768]	[1.71988432899690;2.14432808821132]	[30.9584278500460;31.5870701887133]
'CA001123930'	'KELOWNA'	49.9	-119.467	354	1899	1962	63	'BRITISH COLUMBIA'	'Canada'	64	61	1.21	25.76	-0.325449	2.19734	32.6458	[-0.380709844521826;-0.270187509622139]	[1.97901113233690;2.43976549556051]	[32.3051413787059;32.9863698578414]
'CA001124980'	'MCCULLOCH'	49.8	-119.2	1250	1936	1996	60	'BRITISH COLUMBIA'	'Canada'	61	55	-2.05	20.8	-0.111626	1.67957	28.679	[-0.194157398453733;-0.0290943275312485]	[1.49687372989850;1.88455463589153]	[28.3981572153429;28.9598862942445]
'CA001125700'	'OKANAGAN CENTRE'	50.05	-119.45	501	1926	2018	92	'BRITISH COLUMBIA'	'Canada'	93	90	2.11	26.2	-0.227484	1.72286	33.3789	[-0.270624231273738;-0.184342814841374]	[1.58202685473989;1.87623600713498]	[33.1586339687106;33.5992041257051]
'CA001125760'	'OLIVER'	49.1667	-119.567	315	1938	2008	70	'BRITISH COLUMBIA'	'Canada'	71	68	2.27	28.09	-0.216231	1.86377	35.4732	[-0.269932559352327;-0.162529722115013]	[1.68624320623730;2.05999042968622]	[35.1981599757434;35.7482624875644]
'CA001125766'	'OLIVER STP'	49.1833	-119.55	297	1924	2018	94	'BRITISH COLUMBIA'	'Canada'	95	72	2.44	28.92	-0.206069	1.90741	36.7618	[-0.272693221787981;-0.139444036362504]	[1.72798552689623;2.10546238570836]	[36.4853342172241;37.0382141246701]
'CA001126150'	'PENTICTON A'	49.4667	-119.6	344	1941	2012	71	'BRITISH COLUMBIA'	'Canada'	72	69	2.18	26.93	-0.291425	1.60076	34.8316	[-0.368332595582506;-0.214517403546845]	[1.44216448734388;1.77678526129676]	[34.5935468618737;35.0696131608592]
'CA001126510'	'PRINCETON A'	49.4667	-120.517	702	1936	2018	82	'BRITISH COLUMBIA'	'Canada'	83	80	-1.03	25.22	-0.2299	1.90761	34.4443	[-0.276688390906387;-0.183112061509944]	[1.74163033537012;2.08941659856821]	[34.1855596624660;34.7030715416813]
'CA001127800'	'SUMMERLAND CDA'	49.5667	-119.65	455	1916	1995	79	'BRITISH COLUMBIA'	'Canada'	80	79	1.32	26.18	-0.187796	1.64907	34.0453	[-0.264875859606924;-0.110716006534955]	[1.49585367249847;1.81796928041937]	[33.8138687498924;34.2766626293803]
'CA001128580'	'VERNON COLDSTREAM RANCH'	50.2333	-119.2	482	1900	1997	97	'BRITISH COLUMBIA'	'Canada'	98	96	-0.78	25.46	-0.211562	1.83735	33.0655	[-0.267005365418512;-0.156117943922232]	[1.68745065207570;2.00056762840522]	[32.8355437109903;33.2955015469900]
'CA001133270'	'GRAND FORKS'	49.0333	-118.467	532	1941	2008	67	'BRITISH COLUMBIA'	'Canada'	68	66	0.09	27.12	-0.197148	1.62976	35.3339	[-0.250628747340793;-0.143666261527939]	[1.47260557723686;1.80367771065965]	[35.0897759734618;35.5779887384141]
'CA001133300'	'GREENWOOD'	49.1	-118.683	763	1911	1990	79	'BRITISH COLUMBIA'	'Canada'	80	61	-0.56	27.13	-0.171598	2.20477	34.6982	[-0.259086996054285;-0.0841080866910700]	[1.97213246876060;2.46485993607283]	[34.3461504961799;35.0501552969010]
'CA001141455'	'CASTLEGAR A'	49.3	-117.633	496	1965	2018	53	'BRITISH COLUMBIA'	'Canada'	54	52	0.97	27.01	-0.364186	1.92144	35.5891	[-0.467360712751220;-0.261011031362446]	[1.69699385023275;2.17556375405916]	[35.2574736489892;35.9207469093473]
'CA001142160'	'CRESTON'	49.1	-116.517	610	1912	2015	103	'BRITISH COLUMBIA'	'Canada'	104	99	0.86	25.54	-0.225955	1.77688	33.2704	[-0.292542309525148;-0.159368249030246]	[1.62900073544832;1.93817562582140]	[33.0486652927616;33.4920748329490]
'CA001142574'	'DUNCAN LAKE DAM'	50.2333	-116.967	549	1963	2018	55	'BRITISH COLUMBIA'	'Canada'	56	55	0.71	24.44	-0.255906	1.61789	32.0593	[-0.352232890501983;-0.159580041518433]	[1.43953877456356;1.81833276993757]	[31.7873090569202;32.3313841031991]
'CA001142820'	'FAUQUIER'	49.8667	-118.067	490	1913	2015	102	'BRITISH COLUMBIA'	'Canada'	103	93	0.7	25.2	-0.230893	1.96685	32.7605	[-0.309446933749802;-0.152339388560209]	[1.79479045359056;2.15540358033054]	[32.5044672113170;33.0164528305589]
'CA001143900'	'KASLO'	49.9167	-116.917	600	1894	2018	124	'BRITISH COLUMBIA'	'Canada'	125	102	0.83	23.94	-0.23537	1.94394	30.9812	[-0.286840519281092;-0.183899692504895]	[1.79151481303232;2.10933045569787]	[30.7458077555200;31.2165590111857]
'CA001148700'	'WARFIELD'	49.1	-117.75	606	1928	2002	74	'BRITISH COLUMBIA'	'Canada'	75	69	0.46	26.6	-0.242027	1.78451	35.0117	[-0.315441491474080;-0.168611755967399]	[1.60848712097456;1.97979925544528]	[34.7466521642549;35.2767096672557]
'CA001152850'	'FERNIE'	49.4833	-115.067	1001	1913	2018	105	'BRITISH COLUMBIA'	'Canada'	106	94	-1.42	23.43	-0.205942	1.75445	31.1	[-0.287054012550407;-0.124829236540486]	[1.60024127127426;1.92352466187221]	[30.8717487540810;31.3281945091055]
'CA001160450'	'ARMSTRONG'	50.45	-119.183	359	1913	1978	65	'BRITISH COLUMBIA'	'Canada'	66	64	-0.64	26.34	-0.28901	2.11898	34.4712	[-0.361747365770074;-0.216271686335766]	[1.90587054660714;2.35591884544803]	[34.1459489977234;34.7963887863628]
'CA001162265'	'DARFIELD'	51.3	-120.183	412	1962	2017	55	'BRITISH COLUMBIA'	'Canada'	56	54	-0.54	25.75	-0.36039	1.89919	34.0144	[-0.459593187475046;-0.261186253311132]	[1.68050526952530;2.14634113474472]	[33.6932864938546;34.3355546026639]
'CA001163779'	'KAMLOOPS'	50.6667	-120.333	379	1890	1982	92	'BRITISH COLUMBIA'	'Canada'	93	76	0.03	27.19	-0.281093	2.01556	35.6164	[-0.338761316243744;-0.223423685325581]	[1.83487022333716;2.21404895545476]	[35.3346338267917;35.8980686534967]
'CA001163780'	'KAMLOOPS A'	50.7	-120.45	345	1951	2018	67	'BRITISH COLUMBIA'	'Canada'	68	61	1.1	27.52	-0.334469	1.87019	35.7974	[-0.421324388873175;-0.247614283697678]	[1.67105158602508;2.09305790105752]	[35.5012029772007;36.0936768040605]
'CA001166945'	'SALMON ARM'	50.7	-119.25	506	1911	1982	71	'BRITISH COLUMBIA'	'Canada'	72	70	-0.05	25.83	-0.25556	2.09376	33.9525	[-0.309657345396702;-0.201463343593927]	[1.90112929319327;2.30591499332886]	[33.6487426514590;34.2563419095674]
'CA001168520'	'VAVENBY'	51.5833	-119.783	445	1913	2018	105	'BRITISH COLUMBIA'	'Canada'	106	104	-1.31	25.33	-0.259798	2.18948	33.838	[-0.313917978628085;-0.205678225964981]	[2.01536224654489;2.37865082337102]	[33.5749573971206;34.1010769440233]
'CA001168880'	'WESTWOLD'	50.4667	-119.75	609	1921	2013	92	'BRITISH COLUMBIA'	'Canada'	93	85	0.02	25.23	-0.221171	1.7976	33.5262	[-0.293626501083771;-0.148714560012258]	[1.63744534463289;1.97342279295000]	[33.2840322156594;33.7684671064396]
'CA001173180'	'GLACIER'	51.2333	-117.483	1248	1892	1957	65	'BRITISH COLUMBIA'	'Canada'	66	52	-5.33	20.29	-0.129872	1.81033	28.1813	[-0.216330791027672;-0.0434130440298080]	[1.60541103134077;2.04139596739560]	[27.8696315600288;28.4930002800816]
'CA001173210'	'GOLDEN A'	51.3	-116.983	785	1902	2018	116	'BRITISH COLUMBIA'	'Canada'	117	109	-3.74	24.19	-0.236928	2.10913	32.1907	[-0.284458757389524;-0.189397987002470]	[1.94541882596102;2.28661302264193]	[31.9442426423517;32.4370628788587]
'CA001175122'	'MICA DAM'	52.05	-118.583	579	1951	2018	67	'BRITISH COLUMBIA'	'Canada'	68	52	-2.63	23	-0.209435	1.80884	31.1311	[-0.291429146113152;-0.127441591811019]	[1.60736233625052;2.03556271579478]	[30.8218828505220;31.4404057190712]
'CA001176750'	'REVELSTOKE'	51	-118.2	456	1898	1969	71	'BRITISH COLUMBIA'	'Canada'	72	64	-0.99	25.42	-0.248355	2.0864	33.5486	[-0.314453517965831;-0.182255647342463]	[1.87836064800509;2.31747539323175]	[33.2292022584467;33.8680446934686]
'CA001178339'	'VALEMOUNT'	52.8167	-119.25	797	1914	1975	61	'BRITISH COLUMBIA'	'Canada'	62	58	-3.62	22.91	-0.186265	2.07617	32.0381	[-0.256968673032355;-0.115561727593371]	[1.85767483963031;2.32037121170110]	[31.7032374009944;32.3729431959389]
'CA001180585'	'BALDONNEL'	56.2333	-120.683	686	1927	1993	66	'BRITISH COLUMBIA'	'Canada'	67	67	-8.79	21.01	-0.093729	2.01372	28.4159	[-0.154614694671303;-0.0328433922290299]	[1.81777555166574;2.23078719855546]	[28.1139574998858;28.7177499920734]
'CA001183000'	'FORT ST JOHN A'	56.2333	-120.733	695	1942	2012	70	'BRITISH COLUMBIA'	'Canada'	71	71	-8.44	20.49	-0.25952	1.91341	28.0239	[-0.342699008644969;-0.176340921664420]	[1.72486833905418;2.12257170776597]	[27.7409059707868;28.3068489749870]
'CA001183090'	'GERMANSEN LANDING'	55.7833	-124.7	766	1951	2013	62	'BRITISH COLUMBIA'	'Canada'	63	59	-7.72	19.92	-0.269705	2.18148	27.7761	[-0.350463808172903;-0.188946838938101]	[1.94925368017777;2.44136639079580]	[27.4255717082900;28.1266323741215]
'CA001192340'	'DEASE LAKE'	58.4333	-130.017	807	1944	2011	67	'BRITISH COLUMBIA'	'Canada'	68	63	-10.44	18.45	-0.140573	1.98416	26.529	[-0.219621411423826;-0.0615243724621097]	[1.78156327823559;2.20980199888604]	[26.2189727780316;26.8390775359155]
'CA001192940'	'FORT NELSON A'	58.8333	-122.6	382	1937	2012	75	'BRITISH COLUMBIA'	'Canada'	76	74	-14.79	21.83	-0.200644	1.87717	29.4166	[-0.275093264803360;-0.126194556684451]	[1.69560383054802;2.07817991029095]	[29.1460418782502;29.6872235811804]
'CA005010140'	'BALDUR'	49.2833	-99.3	450	1963	2018	55	'MANITOBA'	'Canada'	56	55	-8.69	24.78	-0.1952	1.84726	32.9306	[-0.284534153243322;-0.105865464313254]	[1.64529621039304;2.07401216422503]	[32.6209843764857;33.2401650202685]
'CA005010240'	'BIRTLE'	50.4333	-101.05	522	1904	2000	96	'MANITOBA'	'Canada'	97	79	-11.5	23.54	-0.116239	2.0576	31.8777	[-0.205841239653612;-0.0266370447309639]	[1.85866954163388;2.27781383869249]	[31.5841325805657;32.1712607674512]
'CA005010480'	'BRANDON A'	49.9167	-99.95	409	1941	2012	71	'MANITOBA'	'Canada'	72	64	-10.06	24.29	-0.17752	1.78484	32.5034	[-0.270469209440246;-0.0845714716405343]	[1.60035190728112;1.99058974671520]	[32.2233855021809;32.7834880841515]
'CA005010485'	'BRANDON CDA'	49.8667	-99.9833	363	1890	2009	119	'MANITOBA'	'Canada'	120	118	-10.27	24.81	-0.143389	2.16284	33.4265	[-0.203993621391450;-0.0827853547550099]	[1.99702073795437;2.34243577165129]	[33.1787103060890;33.6742508781181]
'CA005011240'	'HAMIOTA'	50.1833	-100.617	518	1914	1991	77	'MANITOBA'	'Canada'	78	60	-11.28	24.25	-0.0362723	1.82454	32.4597	[-0.132625514700906;0.0600809531892003]	[1.62543293991704;2.04804691174212]	[32.1633869670729;32.7560505129112]
'CA005011760'	'MINNEDOSA'	50.2667	-99.8333	521	1880	1999	119	'MANITOBA'	'Canada'	120	102	-10.6	23.39	-0.103176	2.22872	31.5053	[-0.172013579646404;-0.0343377764785602]	[2.04366721144484;2.43053884104120]	[31.2293531994512;31.7811936399260]
'CA005012080'	'PIERSON'	49.1833	-101.267	469	1904	2007	103	'MANITOBA'	'Canada'	104	69	-8.84	25.39	-0.187126	2.03412	34.1505	[-0.244459693895610;-0.129791723934585]	[1.84271117937095;2.24541873611977]	[33.8520466412947;34.4489287645276]
'CA005012540'	'ST ALBANS'	49.7	-99.55	360	1885	1960	75	'MANITOBA'	'Canada'	76	73	-9.86	26.43	-0.202441	2.29531	35.8289	[-0.282141121538184;-0.122741681553016]	[2.07118780791350;2.54368245166381]	[35.4942485629223;36.1635999694366]
'CA005012720'	'SOURIS'	49.6167	-100.267	427	1912	1972	60	'MANITOBA'	'Canada'	61	54	-9.79	24.88	-0.114193	1.94947	33.3228	[-0.211786989259041;-0.0165995980138235]	[1.72893729681470;2.19812918612452]	[32.9901435975150;33.6553955004706]
'CA005012796'	'STRATHCLAIR'	50.4	-100.4	579	1962	2013	51	'MANITOBA'	'Canada'	52	51	-10.88	22.81	-0.160494	1.86636	31.032	[-0.249037346015085;-0.0719498157276270]	[1.65635890556355;2.10298740662948]	[30.7079550756702;31.3559503858763]
'CA005021160'	'GRAYSVILLE'	49.5	-98.1667	284	1925	1988	63	'MANITOBA'	'Canada'	64	56	-9.89	25.45	-0.165569	2.10042	33.8134	[-0.278176200296891;-0.0529611162341758]	[1.86239633240993;2.36886156901618]	[33.4563190113767;34.1705202719622]
'CA005021848'	'MORDEN CDA'	49.1833	-98.0833	298	1918	1998	80	'MANITOBA'	'Canada'	81	81	-9.18	25.36	-0.136915	2.1622	34.1228	[-0.209761824879848;-0.0640676163101790]	[1.96340095262579;2.38111786245306]	[33.8238421863786;34.4218147862558]
'CA005021920'	'MORRIS'	49.35	-97.3667	235	1915	1987	72	'MANITOBA'	'Canada'	73	62	-9.75	25.67	-0.207712	1.91858	33.7022	[-0.292786784883362;-0.122636756509757]	[1.71808693447687;2.14247482994030]	[33.3990487703717;34.0052753157738]
'CA005022040'	'NINETTE'	49.4	-99.6333	417	1911	1978	67	'MANITOBA'	'Canada'	68	56	-9.44	24.73	-0.18172	2.18942	32.7676	[-0.272739599902346;-0.0906997408597307]	[1.94972525815456;2.45857699817408]	[32.4027261453827;33.1323847360599]
'CA005022760'	'SPRAGUE'	49.0167	-95.6	329	1915	1998	83	'MANITOBA'	'Canada'	84	80	-9.54	24.25	-0.152796	1.7382	31.7238	[-0.232827607984276;-0.0727652934935460]	[1.57497173505317;1.91833858412915]	[31.4801627290409;31.9673893405015]
'CA005023222'	'WINNIPEG RICHARDSON INT''L A'	49.9167	-97.2333	239	1938	2008	70	'MANITOBA'	'Canada'	71	70	-10.4	24.68	-0.16023	1.88976	32.7357	[-0.244477816508586;-0.0759827159372418]	[1.70073253495480;2.09979000568628]	[32.4531699032071;33.0183249984320]
'CA005023243'	'WINNIPEG ST JOHNS COLL'	49.8833	-97.1167	232	1872	1938	66	'MANITOBA'	'Canada'	67	65	-11.51	24.82	-0.137565	2.11719	32.343	[-0.207796362490488;-0.0673336088345028]	[1.90724529622618;2.35025237477221]	[32.0193669616871;32.6666470083623]
'CA005030080'	'ARBORG'	50.9333	-97.0833	224	1960	2016	56	'MANITOBA'	'Canada'	57	54	-11.41	23.52	-0.169156	1.81906	31.0213	[-0.284590079826660;-0.0537225631802166]	[1.60673400120456;2.05944803186832]	[30.7056064620616;31.3369230100978]
'CA005031200'	'GREAT FALLS'	50.4667	-96	249	1922	2003	81	'MANITOBA'	'Canada'	82	74	-10.08	23.81	-0.145973	1.93906	31.7812	[-0.225170762230234;-0.0667760697545467]	[1.75237992912970;2.14561880460805]	[31.4998413546079;32.0625147205852]
'CA005031320'	'INDIAN BAY'	49.6167	-95.2	327	1915	2018	103	'MANITOBA'	'Canada'	104	98	-9.26	23.53	-0.197654	1.76976	30.6841	[-0.258961153632438;-0.136346831033527]	[1.62205004777854;1.93091509064848]	[30.4632486717295;30.9049320170752]
'CA005032162'	'PINAWA WNRE'	50.1833	-96.0667	267	1963	2017	54	'MANITOBA'	'Canada'	55	51	-9.85	23.85	-0.137589	1.77839	31.386	[-0.276247045734654;0.00106832547160993]	[1.55687266325483;2.03143502605689]	[31.0616642823538;31.7103153213255]
'CA005040680'	'DAUPHIN A'	51.1	-100.05	305	1942	2010	68	'MANITOBA'	'Canada'	69	65	-10.04	23.82	-0.178837	1.78809	32.3508	[-0.254085025761708;-0.103588543532168]	[1.60983857983230;1.98608257921989]	[32.0766168227990;32.6249078021786]
'CA005040985'	'GILBERT PLAINS'	51.1	-100.467	404	1958	2016	58	'MANITOBA'	'Canada'	59	55	-10.31	23.9	-0.135366	1.67362	31.9396	[-0.223152442036164;-0.0475798026967269]	[1.48897143514643;1.88116119617166]	[31.6588596077091;32.2203254650788]
'CA005050920'	'FLIN FLON'	54.7667	-101.883	320	1927	2018	91	'MANITOBA'	'Canada'	92	89	-13.97	22.19	-0.0788932	1.73799	30.398	[-0.148532538996372;-0.00925381339573501]	[1.58451916658614;1.90631700102223]	[30.1684268027581;30.6275772620280]
'CA005052864'	'THE PAS'	53.8167	-101.25	271	1910	1969	59	'MANITOBA'	'Canada'	60	53	-14.09	22.43	-0.127336	1.87492	30.3374	[-0.240556659286936;-0.0141152091320345]	[1.65543768891080;2.12350103969969]	[30.0100982333756;30.6646282795672]
'CA005052880'	'THE PAS A'	53.9667	-101.1	270	1943	2018	75	'MANITOBA'	'Canada'	76	72	-13.36	22.09	-0.156118	1.76754	30.1351	[-0.229511804933873;-0.0827249935122772]	[1.59869650201073;1.95421827902795]	[29.8770939593508;30.3930534495119]
'CA005060600'	'CHURCHILL A'	58.7333	-94.0667	29	1943	2010	67	'MANITOBA'	'Canada'	68	64	-20.67	14.9	-0.173193	2.24623	27.5669	[-0.251420756176073;-0.0949659304179905]	[2.01663355751109;2.50196862746501]	[27.2191234027052;27.9147631241350]
'CA008100100'	'ACADIA FOREST EXP ST'	45.9833	-66.3667	54	1955	2010	55	'NEW BRUNSWICK'	'Canada'	56	52	-2.62	24.37	-0.157575	1.44061	31.944	[-0.257766663446595;-0.0573832096225956]	[1.27495337613274;1.62779239495340]	[31.6936023030989;32.1944469591669]
'CA008100200'	'ALMA'	45.6	-64.95	43	1950	2008	58	'NEW BRUNSWICK'	'Canada'	59	56	-0.69	20.76	-0.0529325	1.43249	26.1615	[-0.142288880982161;0.0364238731291731]	[1.27190011108686;1.61334582566778]	[25.9223874835258;26.4006599805298]
'CA008100300'	'AROOSTOOK'	46.7167	-67.7167	80	1929	2018	89	'NEW BRUNSWICK'	'Canada'	90	73	-4.5	23.86	-0.154083	1.61613	30.9087	[-0.238001328264370;-0.0701646492812542]	[1.45802098864400;1.79139255714614]	[30.6715239689539;31.1458447767169]
'CA008100990'	'CHATHAM'	47.05	-65.4833	30	1873	1947	74	'NEW BRUNSWICK'	'Canada'	75	74	-3.99	23.52	-0.140497	1.75056	31.4278	[-0.226662378858107;-0.0543307207509199]	[1.57855730283506;1.94130327700584]	[31.1717730318036;31.6838166280989]
'CA008101000'	'MIRAMICHI A'	47.0167	-65.4667	33	1943	2005	62	'NEW BRUNSWICK'	'Canada'	63	62	-3.26	23.87	-0.267105	1.81179	32.2385	[-0.354205452520523;-0.180005436851715]	[1.62063009498128;2.02550290107867]	[31.9526795255569;32.5243449069720]
'CA008101200'	'DOAKTOWN'	46.55	-66.1333	57	1952	2009	57	'NEW BRUNSWICK'	'Canada'	58	55	-3.13	24.07	-0.238735	1.97688	31.3942	[-0.304636909808245;-0.172832842501148]	[1.77038753410457;2.20745611003477]	[31.0691212274831;31.7191837962321]
'CA008101500'	'FREDERICTON A'	45.8667	-66.5333	21	1951	2012	61	'NEW BRUNSWICK'	'Canada'	62	60	-2.4	24.32	-0.237771	1.53658	32.0276	[-0.318043191820840;-0.157499680146097]	[1.37452595251641;1.71774048799871]	[31.7824357848912;32.2728077864621]
'CA008101600'	'FREDERICTON CDA'	45.9167	-66.6167	40	1913	2000	87	'NEW BRUNSWICK'	'Canada'	88	85	-3.04	24.07	-0.163046	1.62412	31.268	[-0.217132825907037;-0.108959341848563]	[1.48327642512644;1.77833083136479]	[31.0524254399838;31.4835819094741]
'CA008101700'	'FREDERICTON UNB'	45.95	-66.6	50	1871	1952	81	'NEW BRUNSWICK'	'Canada'	82	75	-3.34	23.91	-0.1527	1.59268	31.193	[-0.230546096665638;-0.0748532375390555]	[1.43863657791392;1.76321242241339]	[30.9635617814777;31.4224145921812]
'CA008102200'	'HARVEY STATION'	45.7333	-67	152	1920	1976	56	'NEW BRUNSWICK'	'Canada'	57	54	-3.5	23.42	-0.123395	1.69817	30.3387	[-0.239248732655527;-0.00754090934049050]	[1.49901583725562;1.92378657015230]	[30.0435814528871;30.6338736511436]
'CA008102600'	'MCADAM'	45.5833	-67.3333	140	1917	1976	59	'NEW BRUNSWICK'	'Canada'	60	53	-3.06	23.52	-0.193098	1.69646	30.8036	[-0.259959596052300;-0.126236245279547]	[1.51193851512634;1.90349213553860]	[30.5187639416032;31.0883786042944]
'CA008103100'	'MONCTON'	46.1	-64.7833	12	1881	2013	132	'NEW BRUNSWICK'	'Canada'	133	108	-1.99	23.67	-0.197723	1.60302	30.8679	[-0.264202829759672;-0.131242233203963]	[1.47476979433372;1.74243261360582]	[30.6755736730932;31.0601509545711]
'CA008103200'	'MONCTON A'	46.1	-64.6833	71	1939	2012	73	'NEW BRUNSWICK'	'Canada'	74	71	-2.26	23.17	-0.128201	1.48408	30.3709	[-0.214171954099796;-0.0422301088366829]	[1.33587649112902;1.64872028995612]	[30.1500114607604;30.5917748536295]
'CA008103500'	'NEPISIGUIT FALLS'	47.4	-65.7833	106	1922	2006	84	'NEW BRUNSWICK'	'Canada'	85	76	-4.11	23.71	-0.155303	1.81643	31.3943	[-0.230551729462332;-0.0800533346226258]	[1.64382909436843;2.00715025075215]	[31.1351895164539;31.6534264533888]
'CA008104400'	'REXTON'	46.6667	-64.8667	5	1924	2009	85	'NEW BRUNSWICK'	'Canada'	86	83	-2.35	23.58	-0.14409	1.71309	31.5643	[-0.213204136430162;-0.0749754782360151]	[1.55874091360691;1.88272874524292]	[31.3311768857834;31.7974968779060]
'CA008104700'	'ST GEORGE'	45.1333	-66.8333	34	1919	1981	62	'NEW BRUNSWICK'	'Canada'	63	56	-0.8	22.03	-0.105836	1.76617	29.038	[-0.194179754144020;-0.0174928387417213]	[1.57128606518421;1.98523142634591]	[28.7436684026048;29.3322830125558]
'CA008104800'	'SAINT JOHN'	45.2833	-66.0833	31	1871	1970	99	'NEW BRUNSWICK'	'Canada'	100	94	-1.38	19.66	-0.138094	1.63715	26.4557	[-0.208288515618323;-0.0678987155089869]	[1.49703791895688;1.79036718807941]	[26.2451231793250;26.6662478089205]
'CA008104900'	'SAINT JOHN A'	45.3167	-65.8833	109	1946	2012	66	'NEW BRUNSWICK'	'Canada'	67	62	-1.38	21.35	-0.133004	1.56903	27.977	[-0.233880475027921;-0.0321283821240662]	[1.39936610255561;1.75927212757793]	[27.7245662106881;28.2293827878032]
'CA008105200'	'SUSSEX'	45.7167	-65.5333	21	1897	2009	112	'NEW BRUNSWICK'	'Canada'	113	111	-1.79	23.75	-0.17003	1.72626	30.2217	[-0.236892502789341;-0.103166822251843]	[1.58850474748897;1.87596251101798]	[30.0169177372951;30.4264790346848]
'CA008401200'	'COLINET'	47.2167	-53.55	27	1938	1992	54	'NEWFOUNDLAND AND LABRADOR'	'Canada'	55	51	0.95	17.27	-0.185882	1.37567	24.1844	[-0.277542817142466;-0.0942215525680657]	[1.22105844707577;1.54986672778525]	[23.9451608525058;24.4236287328933]
'CA008401300'	'CORNER BROOK'	48.95	-57.95	5	1933	2018	85	'NEWFOUNDLAND AND LABRADOR'	'Canada'	86	80	-1.47	20.41	-0.220499	1.67099	28.3665	[-0.275030170958998;-0.165968411764352]	[1.52563850029725;1.83019237077073]	[28.1385650521377;28.5944719242980]
'CA008401400'	'DANIELS HARBOUR'	50.2333	-57.5833	19	1946	2018	72	'NEWFOUNDLAND AND LABRADOR'	'Canada'	73	63	-2.58	16.42	-0.129799	1.65227	23.0521	[-0.226306547761272;-0.0332922470266973]	[1.47814811844260;1.84690234660957]	[22.7898247550806;23.3143481971951]
'CA008401500'	'DEER LAKE'	49.1667	-57.4333	11	1933	2018	85	'NEWFOUNDLAND AND LABRADOR'	'Canada'	86	74	-2.05	20.76	-0.112674	1.26848	28.2918	[-0.169698647459005;-0.0556490883165824]	[1.15146422874593;1.39739444150698]	[28.1113586752824;28.4722176915331]
'CA008401700'	'GANDER INT''L A'	48.95	-54.5833	151	1937	2012	75	'NEWFOUNDLAND AND LABRADOR'	'Canada'	76	75	-1.95	19.92	-0.140048	1.53339	28.2734	[-0.212535978546713;-0.0675608693216143]	[1.38683086544110;1.69543194995296]	[28.0536680902916;28.4930988735090]
'CA008403500'	'ST JOHN''S'	47.5667	-52.7	38	1874	1956	82	'NEWFOUNDLAND AND LABRADOR'	'Canada'	83	62	-0.07	18.72	-0.214105	1.79844	26.877	[-0.268469395224587;-0.159741002820042]	[1.62470499296978;1.99075748307297]	[26.5998152189530;27.1542081767014]
'CA008403506'	'ST JOHN''S A'	47.6167	-52.75	141	1942	2012	70	'NEWFOUNDLAND AND LABRADOR'	'Canada'	71	69	-0.04	18.65	-0.174069	1.27271	26.5947	[-0.252118872151011;-0.0960198287451479]	[1.14819549940948;1.41073103604930]	[26.4046312758706;26.7847846555631]
'CA008403800'	'STEPHENVILLE A'	48.5333	-58.55	25	1942	2018	76	'NEWFOUNDLAND AND LABRADOR'	'Canada'	77	72	-1.19	18.9	-0.127121	1.37568	25.4724	[-0.215902523966373;-0.0383403827652378]	[1.23960266410760;1.52669982832062]	[25.2682922295415;25.6764311388460]
'CA008500500'	'BELLE ISLE'	51.8833	-55.3833	130	1884	1969	85	'NEWFOUNDLAND AND LABRADOR'	'Canada'	86	75	-6.72	11.41	-0.286373	1.839	17.3347	[-0.352333688016451;-0.220411516708229]	[1.67025162413704;2.02480726810356]	[17.0746809666216;17.5946394481163]
'CA008501100'	'CARTWRIGHT'	53.7167	-57.0333	14	1934	2018	84	'NEWFOUNDLAND AND LABRADOR'	'Canada'	85	78	-7.5	16.65	-0.112307	1.95064	27.718	[-0.200014996426409;-0.0245994145707533]	[1.76253538741578;2.15881741403722]	[27.4390157659063;27.9969715733540]
'CA008501900'	'GOOSE A'	53.3167	-60.4167	49	1941	2018	77	'NEWFOUNDLAND AND LABRADOR'	'Canada'	78	76	-10.21	19.36	-0.178463	2.03871	30.1064	[-0.253645051559934;-0.103281517224274]	[1.84759158616895;2.24960799365501]	[29.8158710736069;30.3969615811363]
'CA008502400'	'HOPEDALE (AUT)'	55.45	-60.2167	12	1942	2018	76	'NEWFOUNDLAND AND LABRADOR'	'Canada'	77	56	-10.59	13.42	-0.208127	2.39939	24.8475	[-0.293127860384532;-0.123125342670856]	[2.13979921731200;2.69047804170255]	[24.4503217791090;25.2447639350882]
'CA008504175'	'WABUSH LAKE A'	52.9333	-66.8667	551	1960	2013	53	'NEWFOUNDLAND AND LABRADOR'	'Canada'	54	51	-14.3	17.42	-0.221208	2.04489	26.4235	[-0.300786733168123;-0.141629203470914]	[1.81941543163284;2.29830877265814]	[26.0712306811903;26.7757353879820]
'CA008200100'	'ANNAPOLIS ROYAL'	44.75	-65.5167	8	1914	2006	92	'NOVA SCOTIA'	'Canada'	93	72	0.69	22.71	-0.168306	1.31352	28.1694	[-0.225467502532129;-0.111143996565445]	[1.19321069039085;1.44595589908092]	[27.9803832370693;28.3583405752345]
'CA008201000'	'COLLEGEVILLE'	45.4833	-62.0167	76	1916	2013	97	'NOVA SCOTIA'	'Canada'	98	86	-0.29	22.88	-0.0880442	1.66701	30.3498	[-0.169359523931184;-0.00672894959537149]	[1.51247026664019;1.83733260031642]	[30.1228981807693;30.5766499375156]
'CA008201410'	'DEMING'	45.2167	-61.1833	16	1956	2011	55	'NOVA SCOTIA'	'Canada'	56	52	0.44	17.12	-0.102698	1.56554	23.2701	[-0.186782098456750;-0.0186135659583987]	[1.39085321687240;1.76217269606121]	[23.0013335567223;23.5387715958571]
'CA008202000'	'GREENWOOD A'	44.9833	-64.9167	28	1942	2018	76	'NOVA SCOTIA'	'Canada'	77	75	0.51	24.34	-0.150735	1.40002	31.1263	[-0.230109588391660;-0.0713611486019137]	[1.26523605991390;1.54915511824048]	[30.9243720648626;31.3282137169070]
'CA008202198'	'HALIFAX'	44.65	-63.6	30	1871	1933	62	'NOVA SCOTIA'	'Canada'	63	59	0.56	22.16	-0.179199	1.76615	29.5187	[-0.236246005205023;-0.122152947779382]	[1.59135567213652;1.96013458342968]	[29.2395944981724;29.7978509427090]
'CA008202250'	'HALIFAX STANFIELD INT''L A'	44.8833	-63.5	145	1953	2012	59	'NOVA SCOTIA'	'Canada'	60	52	-0.25	22.49	-0.150569	1.49314	29.4668	[-0.264945198510648;-0.0361932140623337]	[1.31686921864287;1.69300788801971]	[29.2036240961699;29.7299218066278]
'CA008202800'	'KENTVILLE CDA'	45.0667	-64.4833	49	1913	1996	83	'NOVA SCOTIA'	'Canada'	84	82	-0.79	23.62	-0.104497	1.45655	30.4159	[-0.173096380743513;-0.0358980213105787]	[1.32503616990075;1.60110832375353]	[30.2164880165813;30.6153070283046]
'CA008203100'	'LIVERPOOL BIG FALLS'	44.1333	-64.9333	50	1940	2012	72	'NOVA SCOTIA'	'Canada'	73	63	1.55	24.1	-0.153057	1.45467	30.5367	[-0.251981518220363;-0.0541332664201019]	[1.29946518048731;1.62841607953150]	[30.3049699320589;30.7683494126519]
'CA008203600'	'MOUNT UNIACKE'	44.9	-63.8333	159	1920	2003	83	'NOVA SCOTIA'	'Canada'	84	77	-0.5	22.46	-0.182715	1.5876	29.167	[-0.257016563244756;-0.108413461692065]	[1.43969367074233;1.75070156516200]	[28.9422810177902;29.3916911748606]
'CA008204400'	'PARRSBORO'	45.4	-64.3333	24	1897	2002	105	'NOVA SCOTIA'	'Canada'	106	100	-0.55	21.84	-0.145963	1.47454	27.5312	[-0.214483208354956;-0.0774429125065648]	[1.35279556795695;1.60724907522199]	[27.3473482291209;27.7151161476422]
'CA008204700'	'SABLE ISLAND'	43.9333	-60.0167	5	1897	2017	120	'NOVA SCOTIA'	'Canada'	121	118	3.19	17.41	-0.166305	1.29591	22.3386	[-0.214831405870636;-0.117777731840677]	[1.20150001979679;1.39773998497279]	[22.1923362013230;22.4848888321775]
'CA008204800'	'ST MARGARET''S BAY'	44.7	-63.9	17	1922	2018	96	'NOVA SCOTIA'	'Canada'	97	86	0.89	21.94	-0.118253	1.65937	28.5874	[-0.194324397136012;-0.0421806172253036]	[1.51095600347897;1.82235305765686]	[28.3637998270474;28.8109747597560]
'CA008205000'	'SALMON HOLE'	44.9333	-64.0333	84	1938	2012	74	'NOVA SCOTIA'	'Canada'	75	63	0.44	24.07	-0.160627	1.60026	30.2869	[-0.256017968187915;-0.0652363101227127]	[1.43145343325559;1.78897828616551]	[30.0329664761526;30.5408480017335]
'CA008205090'	'SHEARWATER A'	44.6333	-63.5	44	1944	2007	63	'NOVA SCOTIA'	'Canada'	64	61	0.82	21.01	-0.111619	1.46183	28.2342	[-0.235585369866509;0.0123476474001335]	[1.29555095915998;1.64944872472359]	[27.9912231604009;28.4771520113402]
'CA008205200'	'SPRINGFIELD'	44.6667	-64.85	167	1920	2003	83	'NOVA SCOTIA'	'Canada'	84	80	-0.43	23.14	-0.123249	1.60865	29.7872	[-0.211589284215664;-0.0349091237979398]	[1.45487917281358;1.77867457263331]	[29.5594258807049;30.0150154721170]
'CA008205698'	'SYDNEY'	46.15	-60.2	15	1870	1941	71	'NOVA SCOTIA'	'Canada'	72	69	-0.18	21.65	-0.103893	1.4976	28.7001	[-0.179858152707463;-0.0279287536988229]	[1.34967410436732;1.66173782049322]	[28.4762913771810;28.9238294120999]
'CA008205700'	'SYDNEY A'	46.1667	-60.05	62	1941	2014	73	'NOVA SCOTIA'	'Canada'	74	72	-0.17	21.59	-0.143584	1.52778	29.6419	[-0.241526580544305;-0.0456414053444218]	[1.37280510635291;1.70024575692394]	[29.4127983652473;29.8709261011375]
'CA008206000'	'TRURO NSAC'	45.3667	-63.3	24	1910	1966	56	'NOVA SCOTIA'	'Canada'	57	53	-0.56	22.55	0.0177514	1.34136	28.7947	[-0.101662490214141;0.137165378630552]	[1.17954330816011;1.52538047815778]	[28.5590703751827;29.0302963653886]
'CA008206200'	'UPPER STEWIACKE'	45.2167	-63	23	1915	2005	90	'NOVA SCOTIA'	'Canada'	91	88	-0.17	23.42	-0.13207	1.48291	30.1098	[-0.209687725380000;-0.0544519359696912]	[1.34926382529427;1.62979547525991]	[29.9111612454065;30.3084750538830]
'CA008206490'	'YARMOUTH'	43.8333	-66.0333	31	1871	1941	70	'NOVA SCOTIA'	'Canada'	71	61	1.51	19.32	-0.189778	1.44232	24.7274	[-0.279834072601129;-0.0997228678676153]	[1.29030183244225;1.61224837194328]	[24.4969869125029;24.9578461058806]
'CA008206500'	'YARMOUTH A'	43.8333	-66.0833	43	1940	2012	72	'NOVA SCOTIA'	'Canada'	73	71	1.73	19.75	-0.151778	1.22692	25.2865	[-0.234128527359569;-0.0694266765666892]	[1.10646920077494;1.36048986629059]	[25.1045114513785;25.4685207417455]
'CA002200675'	'CAPE PARRY A'	70.1667	-124.717	87	1957	2018	61	'NORTHWEST TERRITORIES'	'Canada'	62	55	-23.27	7.33	-0.307002	2.85848	17.1096	[-0.440272250693191;-0.173731151821589]	[2.50747384454471;3.25862399711540]	[16.6117574102099;17.6073514604858]
'CA002201500'	'FORT GOOD HOPE 2'	66.25	-128.633	42	1908	1966	58	'NORTHWEST TERRITORIES'	'Canada'	59	55	-24.45	20.01	-0.225464	1.99643	28.552	[-0.303240509735395;-0.147688153981730]	[1.78577754962349;2.23193856639666]	[28.2209888647180;28.8829749731667]
'CA002202100'	'FORT SIMPSON'	61.8667	-121.35	132	1895	1963	68	'NORTHWEST TERRITORIES'	'Canada'	69	53	-20.36	21.14	-0.134155	1.84597	28.8236	[-0.228786468474092;-0.0395243569567336]	[1.63979915215098;2.07805705014921]	[28.5069577220716;29.1402027201753]
'CA002202200'	'FORT SMITH A'	60.0167	-111.967	205	1943	2018	75	'NORTHWEST TERRITORIES'	'Canada'	76	71	-16.8	21.66	-0.189068	1.78495	29.6597	[-0.294397543653038;-0.0837387328154576]	[1.60056475289805;1.99058461809637]	[29.3885538904794;29.9307731186288]
'CA002202400'	'HAY RIVER A'	60.8333	-115.783	165	1943	2018	75	'NORTHWEST TERRITORIES'	'Canada'	76	71	-16.51	19.57	-0.169296	1.96873	29.1418	[-0.256043629088702;-0.0825483773565129]	[1.77361766868149;2.18530762293240]	[28.8486762863943;29.4349264334779]
'CA002202800'	'NORMAN WELLS A'	65.2833	-126.8	73	1943	2012	69	'NORTHWEST TERRITORIES'	'Canada'	70	68	-21.68	20.48	-0.187828	1.67475	28.8285	[-0.271071644100490;-0.104583768405116]	[1.50763999454224;1.86038597961911]	[28.5752437110118;29.0816929650878]
'CA002204100'	'YELLOWKNIFE A'	62.4667	-114.433	206	1942	2013	71	'NORTHWEST TERRITORIES'	'Canada'	72	70	-20.52	18.99	-0.18779	1.70149	26.6081	[-0.277597132639978;-0.0979838014599934]	[1.53055212255378;1.89152312261445]	[26.3522402915402;26.8638870518697]
'CA002300500'	'BAKER LAKE A'	64.3	-96.0833	19	1946	2018	72	'NUNAVUT'	'Canada'	73	65	-26.68	13.28	-0.192827	2.82759	23.086	[-0.266547554849397;-0.119107271738924]	[2.54696869898701;3.13912695480638]	[22.6534403440219;23.5185252498732]
'CA002301000'	'CORAL HARBOUR A'	64.2	-83.3667	62	1933	2018	85	'NUNAVUT'	'Canada'	86	71	-23.85	10.55	-0.282879	2.68431	19.688	[-0.350581501767382;-0.215177239085025]	[2.42422805468738;2.97229739577555]	[19.2975028296023;20.0785536748181]
'CA002303685'	'SHEPHERD BAY A'	68.8167	-93.4333	43	1957	2018	61	'NUNAVUT'	'Canada'	62	51	-27.88	8.64	-0.295468	2.72249	18.5638	[-0.376492222128569;-0.214443921449510]	[2.41716647193903;3.06637393156225]	[18.0961680085580;19.0314708535289]
'CA002400300'	'ALERT'	82.5167	-62.2833	30	1950	2006	56	'NUNAVUT'	'Canada'	57	55	-27.91	3.8	-0.310693	2.68641	12.4226	[-0.388793752997560;-0.232591937719626]	[2.39206891334066;3.01697529926664]	[11.9783844938985;12.8668041911045]
'CA002400570'	'FOX FIVE'	67.5333	-63.7833	584	1957	2018	61	'NUNAVUT'	'Canada'	62	53	-20.24	5.76	-0.277838	2.30058	13.9276	[-0.361150563813189;-0.194525549710047]	[2.04172609482997;2.59224855466903]	[13.5385950087495;14.3167005695882]
'CA002400600'	'CAMBRIDGE BAY A'	69.1	-105.133	31	1929	2018	89	'NUNAVUT'	'Canada'	90	75	-28.22	9.33	-0.25889	2.81835	17.7956	[-0.326572530497283;-0.191206731537984]	[2.55588746579117;3.10775947441549]	[17.3956286536156;18.1954766093759]
'CA002400660'	'CAPE HOOPER'	68.4667	-66.8167	390	1957	2018	61	'NUNAVUT'	'Canada'	62	52	-21.41	5.38	-0.339693	2.51966	13.7706	[-0.432950658095528;-0.246434987169077]	[2.22824099132107;2.84919531601250]	[13.3389540860354;14.2021472989551]
'CA002400800'	'CLYDE A'	70.4833	-68.5167	27	1933	2008	75	'NUNAVUT'	'Canada'	76	57	-22.85	6.6	-0.329542	2.93009	14.6352	[-0.425758743182775;-0.233324698453679]	[2.60158837724200;3.30008033004519]	[14.1523943302883;15.1180451612492]
'CA002401030'	'DEWAR LAKES'	68.65	-71.1667	527	1958	2018	60	'NUNAVUT'	'Canada'	61	53	-22.78	6.17	-0.208298	2.70839	14.0613	[-0.301917021330391;-0.114678084204883]	[2.40768199307353;3.04665913060657]	[13.5989151655832;14.5236595329900]
'CA002401200'	'EUREKA'	79.9833	-85.9333	10	1947	2018	71	'NUNAVUT'	'Canada'	72	68	-32.5	6.63	-0.207115	2.3384	13.5525	[-0.306659634454208;-0.107570884531852]	[2.09603611186471;2.60878130006933]	[13.1930425904781;13.9119680172563]
'CA002402590'	'IQALUIT A'	63.75	-68.55	34	1946	2008	62	'NUNAVUT'	'Canada'	63	62	-20.47	9.72	-0.220529	2.56778	18.0678	[-0.325818957270596;-0.115238222540854]	[2.28704857623368;2.88296232925295]	[17.6541442938952;18.4814869828080]
'CA002403500'	'RESOLUTE CARS'	74.7167	-94.9667	68	1947	2018	71	'NUNAVUT'	'Canada'	72	66	-27.47	4.75	-0.213983	2.42461	11.4306	[-0.290955364508887;-0.137011145003280]	[2.18238538976443;2.69371592031995]	[11.0613308665274;11.7999376895580]
'CA006010738'	'BIG TROUT LAKE'	53.8333	-89.8667	224	1939	1992	53	'ONTARIO'	'Canada'	54	54	-16.23	19.19	-0.132432	1.76584	27.8369	[-0.223883988403941;-0.0409793862610196]	[1.56746984752633;1.98930727140244]	[27.5370306361230;28.1368612610868]
'CA006020381'	'ATIKOKAN CLI'	48.7333	-91.6333	391	1914	1971	57	'ONTARIO'	'Canada'	58	51	-7.58	24.52	-0.126768	2.07788	31.4808	[-0.196566244761392;-0.0569701287947727]	[1.84951534598606;2.33444871548844]	[31.1246443077391;31.8370365891486]
'CA006022475'	'FORT FRANCES'	48.6167	-93.4167	343	1892	1995	103	'ONTARIO'	'Canada'	104	82	-8.64	23.9	-0.123354	1.99742	31.3625	[-0.173573983229797;-0.0731330553318746]	[1.82666837705244;2.18412293237783]	[31.0939467878858;31.6310591586320]
'CA006025203'	'MINE CENTRE'	48.7667	-92.6167	343	1915	2005	90	'ONTARIO'	'Canada'	91	87	-8.66	24.17	-0.13544	1.95792	31.5302	[-0.191027676138055;-0.0798523199406041]	[1.78962194863390;2.14204541193411]	[31.2726730695090;31.7876362074013]
'CA006032117'	'DRYDEN'	49.7833	-92.8333	372	1914	1997	83	'ONTARIO'	'Canada'	84	80	-10.59	23.1	-0.133884	1.89241	29.9936	[-0.198932208261255;-0.0688361635025126]	[1.71982037701641;2.08231151614608]	[29.7322956636921;30.2550018596410]
'CA006033690'	'IGNACE'	49.4167	-91.65	447	1914	1971	57	'ONTARIO'	'Canada'	58	52	-10.48	22.76	-0.0780415	2.04265	30.3564	[-0.162984356752096;0.00690136609799834]	[1.81367259053290;2.30054095609380]	[30.0055260768093;30.7072251173493]
'CA006034075'	'KENORA A'	49.7833	-94.3667	410	1938	2013	75	'ONTARIO'	'Canada'	76	74	-10.19	23.02	-0.245064	1.81503	30.4457	[-0.335694396404383;-0.154434315423183]	[1.63562918204501;2.01409884418941]	[30.1801174840592;30.7113391125768]
'CA006037775'	'SIOUX LOOKOUT A'	50.1167	-91.9	383	1938	2018	80	'ONTARIO'	'Canada'	81	73	-10.49	22.81	-0.210838	1.84839	30.6674	[-0.272844583879279;-0.148830807588448]	[1.67551025442962;2.03911149375999]	[30.4023376287175;30.9324428850325]
'CA006040325'	'ARMSTRONG (AUT)'	50.3	-88.9	323	1938	2018	80	'ONTARIO'	'Canada'	81	64	-10.62	22.09	-0.0979432	1.69592	30.2184	[-0.190102581108032;-0.00578390152500054]	[1.51835653804439;1.89424494735482]	[29.9520576505677;30.4846458004493]
'CA006041109'	'CAMERON FALLS'	49.15	-88.35	229	1924	1998	74	'ONTARIO'	'Canada'	75	68	-8.48	21.65	-0.0467968	1.9015	29.5236	[-0.132024195926160;0.0384306441968980]	[1.70964538841591;2.11488485328540]	[29.2354028749146;29.8117923280107]
'CA006043930'	'KAKABEKA FALLS'	48.4	-89.6167	278	1908	1977	69	'ONTARIO'	'Canada'	70	63	-7.02	24.1	-0.0795082	1.95978	32.1658	[-0.170253564111388;0.0112370797493074]	[1.75398241060183;2.18972210777049]	[31.8560325630100;32.4755080271706]
'CA006046588'	'PORT ARTHUR'	48.4333	-89.2167	195	1877	1941	64	'ONTARIO'	'Canada'	65	63	-6.91	21.45	-0.0817618	1.84291	29.6093	[-0.159568705027499;-0.00395488082823622]	[1.65390170783015;2.05352194409855]	[29.3216165743962;29.8970545375770]
'CA006047627'	'SCHREIBER'	48.8167	-87.2667	302	1909	1975	66	'ONTARIO'	'Canada'	67	62	-7.94	19.25	-0.167442	1.79568	25.1601	[-0.251387619818761;-0.0834954725427908]	[1.61066279330359;2.00196063538739]	[24.8766729763071;25.4435042196889]
'CA006048261'	'THUNDER BAY A'	48.3667	-89.3333	199	1941	2004	63	'ONTARIO'	'Canada'	64	63	-6.71	22.72	-0.0781555	1.69723	30.9008	[-0.159425559448996;0.00311462574417244]	[1.52100868779291;1.89387457469928]	[30.6348234503825;31.1668358699221]
'CA006053570'	'HORNEPAYNE'	49.2333	-84.8	329	1917	1989	72	'ONTARIO'	'Canada'	73	56	-10.53	21.68	-0.160196	1.9586	29.4534	[-0.243964821990091;-0.0764262808250102]	[1.74885960955253;2.19349126879386]	[29.1293675806054;29.7774121889475]
'CA006057592'	'SAULT STE MARIE A'	46.4833	-84.5167	192	1945	2012	67	'ONTARIO'	'Canada'	68	53	-3.91	22.86	-0.138781	1.66197	30.0698	[-0.241342568455532;-0.0362187088644528]	[1.47075219135051;1.87805693858490]	[29.7822585695903;30.3573389651316]
'CA006059475'	'WHITE RIVER'	48.6	-85.2833	379	1888	1976	88	'ONTARIO'	'Canada'	89	85	-8.22	22.28	-0.0761028	1.71692	29.8054	[-0.156354962730757;0.00414941589890244]	[1.55936019080526;1.89039527919509]	[29.5711863957592;30.0395322330843]
'CA006068150'	'SUDBURY A'	46.6333	-80.8	348	1954	2013	59	'ONTARIO'	'Canada'	60	59	-6.53	23.25	-0.104392	1.78398	30.1379	[-0.204525276306507;-0.00425927968103529]	[1.58765023963705;2.00458818802899]	[29.8446238828980;30.4311721306677]
'CA006068980'	'TURBINE'	46.3833	-81.5667	206	1914	1990	76	'ONTARIO'	'Canada'	77	72	-4.68	24.97	-0.105111	2.11128	31.3772	[-0.171428988378596;-0.0387926692923901]	[1.91081749856327;2.33276534092409]	[31.0703103938768;31.6841629430717]
'CA006071712'	'COCHRANE'	49.0667	-81.0333	275	1910	1993	83	'ONTARIO'	'Canada'	84	72	-10.08	22.23	-0.128157	1.69309	30.5939	[-0.216064865179127;-0.0402485925648887]	[1.52513758628640;1.87954135624519]	[30.3426540496729;30.8451841904791]
'CA006072225'	'EARLTON A'	47.7	-79.85	243	1938	2005	67	'ONTARIO'	'Canada'	68	66	-7.99	23.1	-0.200045	1.94442	31.3774	[-0.287881735822763;-0.112207396085715]	[1.74476423431027;2.16692896782279]	[31.0779369304629;31.6769590128717]
'CA006073810'	'IROQUOIS FALLS'	48.75	-80.6667	259	1913	1998	85	'ONTARIO'	'Canada'	86	82	-9.13	23.03	-0.131089	1.95006	31.2898	[-0.195472767835700;-0.0667055141167940]	[1.77435473284056;2.14317077085640]	[31.0238550304697;31.5557199382219]
'CA006073960'	'KAPUSKASING CDA'	49.4	-82.4333	218	1918	2001	83	'ONTARIO'	'Canada'	84	84	-10.32	22.05	-0.12599	1.78174	30.2185	[-0.205274520423903;-0.0467054883323900]	[1.61866929006440;1.96124817350869]	[29.9746970123279;30.4623840576251]
'CA006073975'	'KAPUSKASING A'	49.4167	-82.4667	227	1937	2018	81	'ONTARIO'	'Canada'	82	76	-9.87	22.45	-0.120868	1.65537	30.7342	[-0.211573038095336;-0.0301634647738563]	[1.49162662836247;1.83709826784026]	[30.4935653564129;30.9748405787928]
'CA006075379'	'MONTREAL RIVER'	47.1167	-79.4833	183	1910	1967	57	'ONTARIO'	'Canada'	58	57	-6.13	24.32	-0.0844569	1.88345	31.8575	[-0.208744363451458;0.0398306294847570]	[1.66317429329625;2.13290597323421]	[31.5346008503607;32.1803182223349]
'CA006075425'	'MOOSONEE UA'	51.2667	-80.65	10	1932	2018	86	'ONTARIO'	'Canada'	87	79	-11.66	20.52	-0.158194	1.78666	30.8019	[-0.235054539268467;-0.0813332437637131]	[1.62044740851233;1.96992246612316]	[30.5510930790724;31.0526820291752]
'CA006077845'	'SMOKY FALLS'	50.0667	-82.1667	183	1933	1997	64	'ONTARIO'	'Canada'	65	61	-10.89	21.71	-0.0546937	1.66628	30.2825	[-0.149824537423493;0.0404370760823795]	[1.48458594841557;1.87022072147421]	[30.0136945650313;30.5512154108587]
'CA006078285'	'TIMMINS VICTOR POWER A'	48.5667	-81.3833	295	1955	2012	57	'ONTARIO'	'Canada'	58	55	-8.75	22.81	-0.126569	1.82952	31.0708	[-0.218820531672455;-0.0343177820192052]	[1.62589514159002;2.05864269789007]	[30.7625087051677;31.3790701029240]
'CA006081928'	'CRYSTAL FALLS'	46.45	-79.8667	227	1922	1988	66	'ONTARIO'	'Canada'	67	61	-5.54	23.55	-0.198872	1.89066	30.1247	[-0.253334054987303;-0.144409416713430]	[1.70787243535982;2.09301734927394]	[29.8307869825828;30.4186961553802]
'CA006084770'	'MADAWASKA'	45.5	-77.9833	316	1915	2000	85	'ONTARIO'	'Canada'	86	85	-3.94	24.63	-0.0490314	1.78364	31.378	[-0.136555704246641;0.0384929455369204]	[1.61635418857269;1.96823835981568]	[31.1322586780674;31.6238122119896]
'CA006085700'	'NORTH BAY A'	46.3667	-79.4167	370	1939	2018	79	'ONTARIO'	'Canada'	80	73	-6.04	22.69	-0.162517	1.67799	29.0828	[-0.260757062253000;-0.0642771554709183]	[1.50646970679924;1.86904347079962]	[28.8324398958226;29.3330653717735]
'CA006092925'	'GORE BAY A'	45.8833	-82.5667	194	1947	2006	59	'ONTARIO'	'Canada'	60	56	-3.46	22.85	-0.0120276	1.58158	28.5085	[-0.131725896540095;0.107670701686358]	[1.39524578885992;1.79280400849768]	[28.2367767146426;28.7802700902930]
'CA006100971'	'BROCKVILLE PCC'	44.6	-75.6667	96	1965	2018	53	'ONTARIO'	'Canada'	54	52	-2.14	24.54	-0.134408	1.4497	29.9427	[-0.255015500958303;-0.0137996429404917]	[1.27619969011323;1.64678374729930]	[29.6854831177653;30.1998417169594]
'CA006101658'	'CLONTARF'	45.3833	-77.15	245	1888	1957	69	'ONTARIO'	'Canada'	70	58	-3.75	25.25	-0.201416	1.94386	32.5816	[-0.288484004121257;-0.114348474127733]	[1.73777157255190;2.17439966263593]	[32.2643733407015;32.8989260680624]
'CA006101874'	'CORNWALL'	45.0167	-74.75	64	1950	2018	68	'ONTARIO'	'Canada'	69	65	-2.96	25.48	-0.15549	1.31531	31.6767	[-0.259159906459657;-0.0518195302134805]	[1.17539210654216;1.47188880988490]	[31.4691128148686;31.8843826724736]
'CA006104025'	'KEMPTVILLE'	45	-75.6333	99	1928	1997	69	'ONTARIO'	'Canada'	70	66	-3.8	25.48	-0.016512	1.57532	31.8748	[-0.132473677165623;0.0994497197346369]	[1.40182951417994;1.77027046897427]	[31.6239429262169;32.1256511865382]
'CA006104185'	'KINGSTON QUEENS U'	44.25	-76.5	104	1872	1957	85	'ONTARIO'	'Canada'	86	70	-1.7	23.46	-0.122602	1.49803	28.9052	[-0.211090179724892;-0.0341146832171718]	[1.34824083889752;1.66446461769977]	[28.6804615810362;29.1298670688061]
'CA006105460'	'MORRISBURG'	44.9167	-75.1833	82	1913	2008	95	'ONTARIO'	'Canada'	96	93	-3.13	25.3	-0.0988585	1.47121	31.1823	[-0.176977240073286;-0.0207397255894400]	[1.34194263554679;1.61293120000066]	[30.9901989858575;31.3744420123391]
'CA006105976'	'OTTAWA CDA'	45.3833	-75.7167	79	1889	2018	129	'ONTARIO'	'Canada'	130	128	-4.68	25.36	-0.194002	1.77982	32.1684	[-0.263885731328231;-0.124118892009670]	[1.64497143375677;1.92572458457183]	[31.9697855318795;32.3670848466698]
'CA006106000'	'OTTAWA MACDONALD-CARTIER INT''L'	45.3167	-75.6667	114	1938	2011	73	'ONTARIO'	'Canada'	74	73	-4.54	25.21	-0.154548	1.6082	32.0802	[-0.258007046406761;-0.0510892842619454]	[1.44441432207667;1.79056655021035]	[31.8392203823581;32.3211752145122]
'CA006110605'	'BEATRICE'	45.1333	-79.3833	290	1877	1979	102	'ONTARIO'	'Canada'	103	100	-3.87	23.77	-0.105634	1.50992	30.113	[-0.183436719684131;-0.0278311232651189]	[1.38022858530065;1.65180086836126]	[29.9220546156351;30.3038631875311]
'CA006110661'	'BEETON'	44.1	-79.7833	233	1916	1970	54	'ONTARIO'	'Canada'	55	51	-1.36	25.63	-0.198052	2.03959	32.8124	[-0.283474453038985;-0.112629348679050]	[1.81437752333484;2.29275501858816]	[32.4603727546960;33.1644710759535]
'CA006115525'	'MUSKOKA A'	44.9667	-79.3	282	1938	2005	67	'ONTARIO'	'Canada'	68	66	-3.36	23.81	-0.228939	1.47317	30.1387	[-0.310130550149458;-0.147747257103038]	[1.32294727583910;1.64045051522214]	[29.9134069731668;30.3639461588922]
'CA006115810'	'ORILLIA'	44.6167	-79.4	224	1892	1961	69	'ONTARIO'	'Canada'	70	55	-2.92	24.44	-0.138015	1.87271	31.1105	[-0.236776582304885;-0.0392541778150258]	[1.66308909995233;2.10876193494080]	[30.7933191395203;31.4277789318493]
'CA006116128'	'OWEN SOUND'	44.5667	-80.9167	182	1878	1961	83	'ONTARIO'	'Canada'	84	71	-1.46	24.22	-0.253224	1.81311	31.4725	[-0.347639115832933;-0.158808829371167]	[1.62917002850157;2.01781968829744]	[31.2011973413667;31.7438902444392]
'CA006116254'	'PARRY SOUND'	45.3333	-80	194	1875	1976	101	'ONTARIO'	'Canada'	102	99	-3.15	23.95	-0.069435	1.64663	30.5069	[-0.150193670458457;0.0113237641512959]	[1.50398800843154;1.80278999970789]	[30.2970452491819;30.7167153687463]
'CA006119500'	'WIARTON A'	44.75	-81.1	222	1947	2014	67	'ONTARIO'	'Canada'	68	66	-1.56	22.99	-0.21534	1.44952	30.0096	[-0.277520747050812;-0.153158489934646]	[1.30642561232186;1.60829229018322]	[29.7913777059805;30.2278312084527]
'CA006121025'	'BRUCEFIELD'	43.55	-81.55	259	1903	1993	90	'ONTARIO'	'Canada'	91	87	-1.52	24.84	-0.0957496	1.47611	31.4829	[-0.181080046079369;-0.0104191914060579]	[1.33953143247426;1.62661030647398]	[31.2821889759547;31.6836810337389]
'CA006122851'	'GODERICH TOWNSHIP'	43.7167	-81.7	221	1912	1970	58	'ONTARIO'	'Canada'	59	53	-1.47	23.95	-0.154306	1.67139	30.9564	[-0.257607094992343;-0.0510042751053068]	[1.47934289047056;1.88837106004452]	[30.6674070081342;31.2454421596782]
'CA006124700'	'LUCKNOW'	43.95	-81.5	290	1886	1993	107	'ONTARIO'	'Canada'	108	105	-1.59	24.83	-0.162567	1.76536	31.5852	[-0.236947627934545;-0.0881870283985313]	[1.61935715022957;1.92452347881631]	[31.3682749629169;31.8021458064261]
'CA006127887'	'SOUTHAMPTON'	44.5	-81.3667	186	1873	1982	109	'ONTARIO'	'Canada'	110	107	-1.36	22.82	-0.171226	1.46071	30.276	[-0.241443580139914;-0.101008489040300]	[1.34251606652011;1.58931320554764]	[30.0991522359606;30.4529441797498]
'CA006128320'	'TOBERMORY'	45.25	-81.6667	183	1914	1983	69	'ONTARIO'	'Canada'	70	59	-1.9	22.18	-0.120067	1.93187	28.4176	[-0.216530805097090;-0.0236035008998556]	[1.72221490621910;2.16704338601151]	[28.1011856093099;28.7340072823013]
'CA006129235'	'WALKERTON'	44.1333	-81.15	244	1903	1971	68	'ONTARIO'	'Canada'	69	55	-1.63	25.41	-0.201455	1.95509	32.4011	[-0.308851369051878;-0.0940584063097323]	[1.73295983498849;2.20569371115478]	[32.0680483429931;32.7340773491891]
'CA006131982'	'DELHI CDA'	42.8667	-80.55	232	1934	1997	63	'ONTARIO'	'Canada'	64	62	-0.66	26.05	-0.0614035	1.53517	31.6827	[-0.148034587298778;0.0252275486950052]	[1.37249499195138;1.71712622832541]	[31.4388322451006;31.9265053193882]
'CA006133360'	'HARROW CDA'	42.0333	-82.9	191	1917	1993	76	'ONTARIO'	'Canada'	77	74	0.52	26.69	-0.12749	1.76196	32.8594	[-0.215851951050420;-0.0391285039016372]	[1.58777716053761;1.95526213231021]	[32.6012340125896;33.1176404254272]
'CA006134390'	'LEAMINGTON'	42.05	-82.6333	213	1916	1978	62	'ONTARIO'	'Canada'	63	61	0.08	25.89	-0.0834059	1.70119	31.497	[-0.182391768485920;0.0155798720023785]	[1.51588044887495;1.90916284424407]	[31.2215839859421;31.7724305679641]
'CA006135583'	'NEW GLASGOW'	42.5167	-81.6333	198	1957	2018	61	'ONTARIO'	'Canada'	62	60	0	24.8	-0.12849	1.63917	30.7093	[-0.200638784046172;-0.0563403336553033]	[1.46851983659328;1.82965842345897]	[30.4484871231061;30.9701559252717]
'CA006136335'	'PELEE ISLAND'	41.75	-82.6833	175	1889	1987	98	'ONTARIO'	'Canada'	99	79	0.16	26.42	-0.232724	2.5565	31.8804	[-0.285717321930809;-0.179730173543007]	[2.33228541263192;2.80226604277770]	[31.5299360873582;32.2309290163800]
'CA006136606'	'PORT COLBORNE'	42.8833	-79.25	175	1964	2018	54	'ONTARIO'	'Canada'	55	52	0.71	24.67	-0.0759657	1.31414	29.7379	[-0.204581867700809;0.0526504557596832]	[1.15365249041655;1.49694768993547]	[29.5023637503734;29.9734021612923]
'CA006136643'	'PORT DOVER'	42.7833	-80.2167	186	1875	1983	108	'ONTARIO'	'Canada'	109	101	-0.5	24.96	-0.089071	1.45141	30.5638	[-0.147356747519583;-0.0307853442828469]	[1.33039605743400;1.58342932289791]	[30.3851016317743;30.7424107227146]
'CA006137361'	'ST THOMAS'	42.7833	-81.1667	236	1925	1980	55	'ONTARIO'	'Canada'	56	54	0.04	25.43	-0.0283606	1.54063	31.3726	[-0.135040498669281;0.0783193825719753]	[1.36249313452082;1.74206635488675]	[31.1076088328403;31.6375764139479]
'CA006139145'	'VINELAND STATION'	43.1833	-79.4	79	1924	1988	64	'ONTARIO'	'Canada'	65	62	0.67	25.37	-0.0697922	1.46373	32.5881	[-0.167602113610490;0.0280176711360998]	[1.30622320750405;1.64023083445862]	[32.3536419630052;32.8225188708868]
'CA006139265'	'WALLACEBURG'	42.5833	-82.4	177	1905	1997	92	'ONTARIO'	'Canada'	93	68	-0.01	26.77	-0.148115	1.68801	32.9721	[-0.232784120286554;-0.0634451115321586]	[1.51844878546768;1.87650019013290]	[32.7162344628006;33.2280245356385]
'CA006139445'	'WELLAND'	43	-79.2667	175	1872	2014	142	'ONTARIO'	'Canada'	143	124	0.31	26.02	-0.140216	1.52911	31.6453	[-0.200328617740959;-0.0801036898529671]	[1.41555581592624;1.65177849721547]	[31.4744470092048;31.8162400134435]
'CA006139525'	'WINDSOR A'	42.2833	-82.95	190	1940	2014	74	'ONTARIO'	'Canada'	75	73	0.55	26.79	-0.136627	1.55183	33.2264	[-0.215779926537379;-0.0574739590656411]	[1.40194255875010;1.71774178365954]	[33.0000017043274;33.4527943683627]
'CA006140941'	'BRANTFORD'	43.1333	-80.2667	206	1876	1963	87	'ONTARIO'	'Canada'	88	65	-0.69	26.67	-0.106722	1.7902	33.139	[-0.202545845904180;-0.0108982211215060]	[1.60220508580851;2.00026194260231]	[32.8584821021761;33.4195485597780]
'CA006142400'	'FERGUS SHAND DAM'	43.7333	-80.3333	418	1939	2018	79	'ONTARIO'	'Canada'	80	76	-2.77	24.06	-0.15969	1.42128	30.1474	[-0.248447311100910;-0.0709323339283679]	[1.28256908183618;1.57499215842657]	[29.9415612117324;30.3531739735000]
'CA006142420'	'FOLDENS'	43.0167	-80.7833	328	1963	2016	53	'ONTARIO'	'Canada'	54	51	-1.32	24.99	-0.0788793	1.51228	30.537	[-0.209172301130568;0.0514137020059861]	[1.32477679289651;1.72632003876704]	[30.2629061786933;30.8110734654963]
'CA006143083'	'GUELPH OAC'	43.5167	-80.2333	334	1881	1973	92	'ONTARIO'	'Canada'	93	87	-1.99	24.95	-0.112228	1.64623	31.4084	[-0.196163262438637;-0.0282935848173312]	[1.49507070022424;1.81266403549173]	[31.1849914718792;31.6317473316839]
'CA006144232'	'KITCHENER'	43.4333	-80.5	343	1914	1977	63	'ONTARIO'	'Canada'	64	62	-1.93	25.7	-0.1006	1.74333	32.0046	[-0.220428633665221;0.0192282264179537]	[1.54752009415923;1.96390620785575]	[31.7180007169975;32.2912064028490]
'CA006144475'	'LONDON INT''L AIRPORT'	43.0333	-81.15	278	1940	2002	62	'ONTARIO'	'Canada'	63	62	-1.12	25.32	-0.0988222	1.59539	31.3632	[-0.211602059058311;0.0139577023046534]	[1.41795313085146;1.79503281817288]	[31.1028772691874;31.6234458372953]
'CA006145503'	'MOUNT FOREST'	43.9833	-80.75	415	1915	1986	71	'ONTARIO'	'Canada'	72	57	-3.09	23.87	-0.127134	1.80483	30.4324	[-0.245722848589869;-0.00854476603418936]	[1.59757595759160;2.03896886176699]	[30.1254638610571;30.7394033189393]
'CA006148100'	'STRATFORD'	43.3833	-81	363	1865	1959	94	'ONTARIO'	'Canada'	95	76	-1.95	25.05	-0.165594	1.92706	31.5008	[-0.243119976558925;-0.0880682241945670]	[1.74576010272339;2.12718163262933]	[31.2255876345360;31.7760781572805]
'CA006149625'	'WOODSTOCK'	43.1333	-80.7667	282	1871	2018	147	'ONTARIO'	'Canada'	148	133	-1.12	25.25	-0.11157	1.60761	31.3534	[-0.176712219758785;-0.0464282945971281]	[1.48820293998294;1.73660274500051]	[31.1778289475619;31.5290600093687]
'CA006152691'	'GEORGETOWN'	43.65	-79.95	274	1914	1966	52	'ONTARIO'	'Canada'	53	51	-1.77	25.21	-0.151935	1.75104	32.215	[-0.243856536577288;-0.0600136933319849]	[1.55059795565514;1.97739485292147]	[31.9098047481273;32.5202840269535]
'CA006155722'	'OAK RIDGES'	43.9667	-79.4667	322	1918	1979	61	'ONTARIO'	'Canada'	62	51	-2.53	24.78	-0.0951973	1.66281	31.7698	[-0.170845794659802;-0.0195487962374189]	[1.48042374908530;1.86767446227024]	[31.4839827608406;32.0556646077971]
'CA006155790'	'ORANGEVILLE MOE'	43.9167	-80.0833	412	1961	2015	54	'ONTARIO'	'Canada'	55	53	-2.6	24.02	-0.223368	1.52694	30.3759	[-0.313021480204222;-0.133713723101529]	[1.35594692708040;1.71949839273372]	[30.1156392959379;30.6361528758477]
'CA006155854'	'ORONO'	43.9667	-78.6167	148	1923	1996	73	'ONTARIO'	'Canada'	74	71	-1.28	24.96	-0.0654349	1.58052	30.9126	[-0.147916967470689;0.0170471591118535]	[1.42466716019011;1.75342538108176]	[30.6782097435065;31.1469474479036]
'CA006158350'	'TORONTO'	43.6667	-79.4	113	1840	2003	163	'ONTARIO'	'Canada'	164	163	-0.35	24.92	-0.176821	2.00602	31.6897	[-0.220811333867676;-0.132829682756982]	[1.87744468198295;2.14340420168819]	[31.4964147852209;31.8830114513471]
'CA006158363'	'TORONTO AGINCOURT'	43.7833	-79.2667	180	1895	1968	73	'ONTARIO'	'Canada'	74	68	-1.7	25.48	-0.126997	1.8787	32.4892	[-0.213717225829093;-0.0402759542124183]	[1.68914419181333;2.08952129029960]	[32.2037635748243;32.7746000072512]
'CA006158733'	'TORONTO LESTER B. PEARSON INT'''	43.6833	-79.6333	173	1937	2018	81	'ONTARIO'	'Canada'	82	74	-0.59	25.84	-0.19519	1.71581	32.5741	[-0.292794639929254;-0.0975851155662592]	[1.54306503152799;1.90788876053062]	[32.3204269479375;32.8277924163926]
'CA006158875'	'TRENTON A'	44.1167	-77.5333	86	1935	2018	83	'ONTARIO'	'Canada'	84	79	-1.08	25.03	-0.194356	1.69173	30.6781	[-0.264480338930256;-0.124230872780313]	[1.53663847601710;1.86247327422312]	[30.4425283061793;30.9136031856051]
'CA006163156'	'HALIBURTON A'	45	-78.5833	320	1888	1992	104	'ONTARIO'	'Canada'	105	102	-3.62	24.51	-0.0957017	1.93146	30.7395	[-0.165047695641676;-0.0263557964602321]	[1.77068488801768;2.10682987836744]	[30.5000608798534;30.9789655298073]
'CA006164430'	'LINDSAY'	44.35	-78.75	267	1880	1971	91	'ONTARIO'	'Canada'	92	89	-2.92	25.43	-0.153038	1.87277	32.0914	[-0.224971306294752;-0.0811039761753804]	[1.70702052997581;2.05461429037410]	[31.8435711885059;32.3391399292183]
'CA006166416'	'PETERBOROUGH'	44.2833	-78.3167	194	1866	1970	104	'ONTARIO'	'Canada'	105	94	-2.3	25.68	-0.229307	2.0719	32.0404	[-0.311915370326467;-0.146698711221564]	[1.88689813929654;2.27504753533897]	[31.7705564503511;32.3102276407350]
'CA008300100'	'ALLISTON'	46.0667	-62.6	61	1936	2016	80	'PRINCE EDWARD ISLAND'	'Canada'	81	65	-1.08	22.73	-0.112726	1.46523	29.529	[-0.201326454499108;-0.0241247172288843]	[1.31454859816378;1.63317646125052]	[29.3014472565089;29.7565075776191]
'CA008300298'	'CHARLOTTETOWN'	46.2333	-63.1667	14	1872	1934	62	'PRINCE EDWARD ISLAND'	'Canada'	63	58	-2.48	21.47	-0.141548	1.42511	27.7724	[-0.244462851901051;-0.0386340962472325]	[1.26797179712552;1.60172065137255]	[27.5362274653713;28.0085478198511]
'CA008300300'	'CHARLOTTETOWN A'	46.2833	-63.1333	49	1943	2018	75	'PRINCE EDWARD ISLAND'	'Canada'	76	68	-1.83	21.83	-0.0614184	1.31988	28.2675	[-0.152735476702341;0.0298987761726933]	[1.18487566143650;1.47026587721056]	[28.0659662762616;28.4690924188052]
'CA008300400'	'CHARLOTTETOWN CDA'	46.25	-63.1333	23	1910	1992	82	'PRINCE EDWARD ISLAND'	'Canada'	83	81	-2.12	22.08	-0.0224065	1.27568	28.4018	[-0.105674404823112;0.0608614190014400]	[1.15373144012642;1.41052303278977]	[28.2230769882713;28.5805980245065]
'CA008300700'	'SUMMERSIDE A'	46.4333	-63.8333	20	1942	2002	60	'PRINCE EDWARD ISLAND'	'Canada'	61	51	-2.14	21.96	-0.106737	1.2934	28.6892	[-0.226682852852434;0.0132082054279297]	[1.13837930363872;1.46952837551904]	[28.4579016208426;28.9205153502032]
'CA007010720'	'BERTHIERVILLE'	46.05	-73.1833	12	1919	1995	76	'QUEBEC'	'Canada'	77	74	-5.06	24.54	-0.229948	1.87528	31.1257	[-0.294432749353794;-0.165462606053801]	[1.69955678267008;2.06917724128869]	[30.8580423899119;31.3934350600140]
'CA007012071'	'DONNACONA 2'	46.6833	-71.7333	46	1952	2008	56	'QUEBEC'	'Canada'	57	52	-5.55	23.64	-0.210396	1.46213	30.2188	[-0.306807835046237;-0.113983338474436]	[1.29730318201707;1.64789873266807]	[29.9660687366830;30.4715869279984]
'CA007013360'	'JOLIETTE'	46.0333	-73.4333	59	1914	1972	58	'QUEBEC'	'Canada'	59	56	-5.16	25.15	-0.227034	1.80935	32.0425	[-0.339776231623731;-0.114291381121955]	[1.60244051374678;2.04297540416283]	[31.7352620448068;32.3496409764518]
'CA007014160'	'L''ASSOMPTION'	45.8167	-73.4333	21	1930	2018	88	'QUEBEC'	'Canada'	89	86	-4.68	25.22	-0.200183	1.54151	31.7792	[-0.273182201445454;-0.127183079690815]	[1.40387571823243;1.69263929564029]	[31.5723346424470;31.9861634741227]
'CA007014290'	'LES CEDRES'	45.3	-74.05	47	1913	2017	104	'QUEBEC'	'Canada'	105	98	-3.94	24.49	-0.191442	1.51713	30.5642	[-0.255403219440911;-0.127481196008436]	[1.39082765834290;1.65489934959126]	[30.3741862113483;30.7541240615990]
'CA007015730'	'OKA'	45.5	-74.0667	91	1937	2017	80	'QUEBEC'	'Canada'	81	68	-4.54	24.74	-0.199329	1.51701	31.0681	[-0.292153094259503;-0.106504992134053]	[1.36313267763394;1.68824724745642]	[30.8366764659322;31.2996132985002]
'CA007016280'	'QUEBEC'	46.8	-71.2167	90	1875	1959	84	'QUEBEC'	'Canada'	85	79	-6.15	23.21	-0.168931	1.56558	30.1322	[-0.249724887947422;-0.0881373840506362]	[1.41823275102716;1.72824408821303]	[29.9115886071262;30.3529002253524]
'CA007016294'	'QUEBEC/JEAN LESAGE INTL A'	46.8	-71.3833	74	1943	1995	52	'QUEBEC'	'Canada'	53	52	-6.02	23.61	-0.140711	1.40904	30.6282	[-0.253768273150238;-0.0276538798810847]	[1.24327095555196;1.59690538919205]	[30.3801190885080;30.8762682639689]
'CA007016800'	'ST ALBAN'	46.7167	-72.0833	76	1949	2017	68	'QUEBEC'	'Canada'	69	65	-5.42	24.11	-0.0979784	1.39247	30.3721	[-0.216870025919726;0.0209132920776359]	[1.23784481940911;1.56641055501266]	[30.1478179058502;30.5964663939753]
'CA007016840'	'STE ANNE DE LA PERADE'	46.5833	-72.2333	16	1949	2017	68	'QUEBEC'	'Canada'	69	65	-5.27	24.27	-0.0661382	1.3251	30.533	[-0.166742971136777;0.0344665919241475]	[1.18379476051885;1.48327574684646]	[30.3242900183250;30.7417122331220]
'CA007017080'	'ST COME'	46.2833	-73.75	244	1950	2017	67	'QUEBEC'	'Canada'	68	62	-4.98	23.77	-0.136061	1.61703	30.4577	[-0.205937551891975;-0.0661847920212101]	[1.45321056618636;1.79931332361144]	[30.2050486293295;30.7103697452407]
'CA007017480'	'ST LIN DES LAURENTIDES'	45.85	-73.75	64	1913	1981	68	'QUEBEC'	'Canada'	69	57	-5.37	25.03	-0.252963	1.80101	31.7364	[-0.316273143654023;-0.189653033795319]	[1.61615487017612;2.00701322053310]	[31.4458935394333;32.0269192094027]
'CA007017760'	'ST TITE'	46.7333	-72.5667	142	1920	1985	65	'QUEBEC'	'Canada'	66	61	-6.54	23.48	-0.211987	1.72768	30.2211	[-0.309093513574999;-0.114880474745942]	[1.54068160376391;1.93737639348139]	[29.9429134046753;30.4992903941889]
'CA007018000'	'SHAWINIGAN'	46.5667	-72.75	122	1902	2004	102	'QUEBEC'	'Canada'	103	89	-6.49	24.07	-0.186959	1.80693	30.881	[-0.265791201336967;-0.108126192658353]	[1.64632064056624;1.98320094390654]	[30.6406709135901;31.1212857230995]
'CA007018564'	'TROIS RIVIERES'	46.3667	-72.6	53	1934	1986	52	'QUEBEC'	'Canada'	53	51	-5.28	24.71	-0.137127	1.605	31.1304	[-0.250339202175913;-0.0239154589359280]	[1.41301261104478;1.82307857964788]	[30.8451286833210;31.4157704915304]
'CA007020560'	'BEAUCEVILLE'	46.2	-70.7667	160	1913	1985	72	'QUEBEC'	'Canada'	73	67	-5.03	23.9	-0.168817	1.52314	30.7151	[-0.256681668155944;-0.0809522631566758]	[1.36901519129659;1.69461297662615]	[30.4819632335542;30.9483309930293]
'CA007020840'	'BROME'	45.1833	-72.5667	206	1890	2014	124	'QUEBEC'	'Canada'	125	114	-3.67	23.91	-0.192824	1.53536	30.4407	[-0.252267750518949;-0.133380978186366]	[1.41507336434207;1.66587701094622]	[30.2625034438716;30.6189041621310]
'CA007020860'	'BROMPTONVILLE'	45.4833	-71.95	130	1957	2017	60	'QUEBEC'	'Canada'	61	51	-3.41	24.18	-0.13104	1.19048	30.7135	[-0.249815842707987;-0.0122648992678882]	[1.04735712546467;1.35316098777168]	[30.5007225318647;30.9263253410878]
'CA007021840'	'COATICOOK'	45.15	-71.8	259	1949	2017	68	'QUEBEC'	'Canada'	69	63	-3.36	23.6	-0.213	1.40696	30.1503	[-0.297242700035586;-0.128756647115770]	[1.26151751081452;1.56916040359730]	[29.9298137128994;30.3707273776727]
'CA007022000'	'DISRAELI'	45.9167	-71.3167	350	1911	1991	80	'QUEBEC'	'Canada'	81	71	-5.3	23.2	-0.0922255	1.79697	29.9466	[-0.192934393123541;0.00848340497912020]	[1.61164372358519;2.00361324972446]	[29.6742841302958;30.2189967939335]
'CA007022160'	'DRUMMONDVILLE'	45.8833	-72.4833	82	1913	2017	104	'QUEBEC'	'Canada'	105	95	-4.49	24.79	-0.275496	1.57048	31.5199	[-0.319406170697518;-0.231586357732048]	[1.44478377801916;1.70711322029334]	[31.3245838504926;31.7151242533443]
'CA007022280'	'EAST ANGUS'	45.4833	-71.6667	189	1923	1985	62	'QUEBEC'	'Canada'	63	51	-3.75	24.57	-0.19747	1.47733	31.1155	[-0.311103567870933;-0.0838365772846029]	[1.30367156968003;1.67413094945632]	[30.8536348214205;31.3772923297513]
'CA007022320'	'FARNHAM'	45.3	-72.9	68	1917	2017	100	'QUEBEC'	'Canada'	101	83	-3.36	24.84	-0.139188	1.3397	31.1444	[-0.205282828419030;-0.0730939511709567]	[1.21796720542908;1.47360284358910]	[30.9625303656737;31.3261731979998]
'CA007022800'	'GRANBY'	45.3833	-72.7167	175	1948	2017	69	'QUEBEC'	'Canada'	70	57	-3.4	24.2	-0.16387	1.48222	30.5524	[-0.279602260984646;-0.0481373573685581]	[1.31145033133566;1.67522767298833]	[30.3012086410574;30.8036133731006]
'CA007024000'	'LAMBTON'	45.8333	-71.0833	366	1915	1994	79	'QUEBEC'	'Canada'	80	62	-4.88	23.03	-0.169166	1.66322	29.5022	[-0.239860470481366;-0.0984715439540883]	[1.49409486750458;1.85148391554729]	[29.2425336100888;29.7618405067378]
'CA007024280'	'LENNOXVILLE'	45.3667	-71.8167	181	1888	2018	130	'QUEBEC'	'Canada'	131	101	-3.23	24.47	-0.0870879	1.31744	30.9992	[-0.166495817963924;-0.00767988404181939]	[1.20419918579897;1.44133030716481]	[30.8329137904987;31.1655195669446]
'CA007024400'	'MACDONALD COLLEGE'	45.4167	-73.9333	27	1906	1976	70	'QUEBEC'	'Canada'	71	66	-4.95	24.99	-0.218941	1.64369	31.5208	[-0.303188071380757;-0.134694554117861]	[1.47780515494108;1.82820322720229]	[31.2688631236602;31.7727570264394]
'CA007024440'	'MAGOG'	45.2667	-72.1167	274	1949	2017	68	'QUEBEC'	'Canada'	69	59	-3.51	23.6	-0.229706	1.42346	30.0615	[-0.338806039310468;-0.120606799643144]	[1.26378779034870;1.60331414060486]	[29.8261179824896;30.2969156956770]
'CA007024920'	'MILAN'	45.5833	-71.1167	482	1949	2015	66	'QUEBEC'	'Canada'	67	62	-5.05	21.7	-0.139612	1.22062	28.3387	[-0.240352727808930;-0.0388708908072353]	[1.08867845806992;1.36855807552821]	[28.1423058582916;28.5351183389599]
'CA007025250'	'MONTREAL/PIERRE ELLIOTT TRUDEA'	45.4667	-73.75	36	1941	2018	77	'QUEBEC'	'Canada'	78	74	-3.77	25.14	-0.175632	1.48701	31.3835	[-0.247999643952368;-0.103264981678914]	[1.34475248356414;1.64432633464103]	[31.1692855268627;31.5977212795032]
'CA007025280'	'MONTREAL MCGILL'	45.5	-73.5833	57	1871	1993	122	'QUEBEC'	'Canada'	123	120	-4.31	24.56	-0.188904	1.39729	30.9611	[-0.254338059524248;-0.123470411266437]	[1.29000509824917;1.51348927541273]	[30.8014728887562;31.1206731872969]
'CA007025440'	'NICOLET'	46.2	-72.6167	30	1913	2017	104	'QUEBEC'	'Canada'	105	97	-4.94	24.5	-0.193668	1.49676	30.8731	[-0.262766690640617;-0.124569105377695]	[1.36869000604155;1.63682182491558]	[30.6837072793254;31.0625655957318]
'CA007025745'	'ORMSTOWN'	45.1167	-74.05	46	1963	2017	54	'QUEBEC'	'Canada'	55	52	-3.31	25.09	-0.245395	1.29014	31.6275	[-0.313535889282985;-0.177255034350255]	[1.14914544690780;1.44843267902189]	[31.4091743378954;31.8459073376592]
'CA007026040'	'PHILIPSBURG'	45.0333	-73.0833	53	1950	2015	65	'QUEBEC'	'Canada'	66	60	-2.32	25.24	-0.313451	1.58944	31.7368	[-0.390728918864821;-0.236172690140024]	[1.42066565854836;1.77827081141001]	[31.4848134207741;31.9888830568273]
'CA007026836'	'ST ANICET'	45.1333	-74.35	53	1960	2017	57	'QUEBEC'	'Canada'	58	54	-3.12	25.26	-0.265673	1.41672	31.5146	[-0.366395498199666;-0.164949904381059]	[1.25623348232913;1.59771818365116]	[31.2733620347370;31.7558009353142]
'CA007027040'	'STE CLOTHILDE CDA'	45.1667	-73.6833	56	1937	1990	53	'QUEBEC'	'Canada'	54	52	-3.73	24.97	-0.22426	1.45836	31.8008	[-0.336372697405353;-0.112147088315968]	[1.28772568587135;1.65160081637722]	[31.5451415802148;32.0565559376935]
'CA007027200'	'ST EPHREM'	46.0667	-70.9667	312	1929	2017	88	'QUEBEC'	'Canada'	89	69	-5.38	22.9	-0.179646	1.44823	29.4901	[-0.262356620406119;-0.0969351350516403]	[1.30628768505434;1.60560329198215]	[29.2730741496598;29.7072023084543]
'CA007027259'	'ST FLAVIEN'	46.4833	-71.5667	137	1963	2016	53	'QUEBEC'	'Canada'	54	53	-5.75	23.45	-0.0683786	1.18896	29.8871	[-0.195835821729064;0.0590785665419821]	[1.04536062359213;1.35228380364041]	[29.6761395684536;30.0980282586055]
'CA007027320'	'MONTREAL/ST-HUBERT A'	45.5167	-73.4167	27	1928	2009	81	'QUEBEC'	'Canada'	82	66	-3.98	25.16	-0.228133	1.46842	31.6025	[-0.335147840621828;-0.121117914163858]	[1.31225960986529;1.64315789256019]	[31.3720552027627;31.8329094913245]
'CA007027520'	'ST MALO D AUCKLAND'	45.2	-71.5	564	1949	2017	68	'QUEBEC'	'Canada'	69	63	-4.72	21.95	-0.171592	1.44947	28.4116	[-0.260502813976454;-0.0826820522453927]	[1.29833222028706;1.61820489715185]	[28.1831336129922;28.6400064531108]
'CA007027750'	'ST THEOPHILE'	45.9333	-70.4833	395	1950	2017	67	'QUEBEC'	'Canada'	68	51	-4.53	22.69	-0.112585	1.31741	29.2307	[-0.219805204415761;-0.00536445303421060]	[1.16238684060677;1.49311409474596]	[28.9978336852173;29.4636333272526]
'CA007027840'	'SCOTT'	46.5	-71.0833	145	1950	2017	67	'QUEBEC'	'Canada'	68	60	-5.18	23.6	-0.211368	1.44861	30.4001	[-0.305540650120466;-0.117195217582433]	[1.29426673928146;1.62135454268372]	[30.1661170731776;30.6341252282186]
'CA007028120'	'SHERBROOKE'	45.4	-71.9	181	1900	1972	72	'QUEBEC'	'Canada'	73	66	-3.93	24.14	-0.141514	1.3871	31.01	[-0.232641576412831;-0.0503872938841791]	[1.24380746646769;1.54689525061047]	[30.7952849972848;31.2247834761785]
'CA007028200'	'SOREL'	46.0333	-73.1167	15	1914	2017	103	'QUEBEC'	'Canada'	104	94	-4.67	25.3	-0.22593	1.80218	31.8803	[-0.296248757266027;-0.155610730980107]	[1.64834551086726;1.97036835374420]	[31.6491056858551;32.1115422697337]
'CA007028680'	'VALLEYFIELD'	45.2833	-74.1	46	1952	2015	63	'QUEBEC'	'Canada'	64	59	-3.81	25.16	-0.227229	1.50242	31.5455	[-0.314470787818457;-0.139987549756884]	[1.34170309599034;1.68239179779158]	[31.3021872092191;31.7887976678316]
'CA007030457'	'BARRAGE MERCIER'	46.7167	-75.9833	236	1927	1980	53	'QUEBEC'	'Canada'	54	51	-6.51	23.33	-0.187352	1.76409	30.9152	[-0.293794906046937;-0.0809087473013156]	[1.55738600590570;1.99822194740613]	[30.6040930908361;31.2263288280750]
'CA007031360'	'CHELSEA'	45.5167	-75.7833	113	1927	2017	90	'QUEBEC'	'Canada'	91	81	-4.57	24.77	-0.201548	1.6256	31.5935	[-0.283443393782217;-0.119652774944818]	[1.47370952488369;1.79313913772273]	[31.3670078048541;31.8199610555595]
'CA007033160'	'HUBERDEAU'	45.9667	-74.6333	213	1913	1980	67	'QUEBEC'	'Canada'	68	62	-4.86	23.98	-0.130816	1.75241	30.6116	[-0.218433519280637;-0.0431985521461454]	[1.56847373871885;1.95792306197108]	[30.3335078879262;30.8896684904217]
'CA007033650'	'LACHUTE'	45.65	-74.3333	91	1963	2017	54	'QUEBEC'	'Canada'	55	52	-4.58	24.82	-0.229453	1.46252	31.1745	[-0.336164051773520;-0.122742753791777]	[1.29347351596490;1.65365710481466]	[30.9194331257422;31.4295212930726]
'CA007034481'	'MANIWAKI 2'	46.3833	-75.9833	174	1914	1975	61	'QUEBEC'	'Canada'	62	55	-5.31	24.95	-0.214121	2.03801	31.9922	[-0.308853666641597;-0.119388692019284]	[1.81231169928351;2.29181152049912]	[31.6495524357634;32.3349264919740]
'CA007035520'	'NOMININGUE'	46.4	-75.0833	274	1913	2013	100	'QUEBEC'	'Canada'	101	84	-5.85	23.36	-0.133733	1.75166	30.2927	[-0.230667321725224;-0.0367987031023630]	[1.58326931758878;1.93796274008576]	[30.0472146999702;30.5382473116696]
'CA007035680'	'NOTRE DAME DU LAUS'	46.1167	-75.6333	213	1929	1991	62	'QUEBEC'	'Canada'	63	59	-5.4	23.88	-0.163852	1.64244	30.6701	[-0.262048320433912;-0.0656563071052656]	[1.46212473599002;1.84498928262670]	[30.4009196598769;30.9392071915295]
'CA007037310'	'ST HIPPOLYTE'	45.9833	-74	366	1961	2017	56	'QUEBEC'	'Canada'	57	51	-5.49	23.1	-0.149607	1.49633	29.7119	[-0.239160651879318;-0.0600534642689864]	[1.32614234017833;1.68835351315193]	[29.4515968171989;29.9721440206940]
'CA007037400'	'ST JEROME'	45.8	-74.05	170	1932	2017	85	'QUEBEC'	'Canada'	86	75	-4.72	24.53	-0.167414	1.44955	30.9497	[-0.257068382850564;-0.0777599544028493]	[1.30872369800256;1.60552092828816]	[30.7385209559057;31.1609568006790]
'CA007042840'	'GRANDES BERGERONNES'	48.25	-69.5167	61	1951	2015	64	'QUEBEC'	'Canada'	65	63	-6.56	20.57	-0.0677308	1.65454	27.4952	[-0.160846682106134;0.0253850249220278]	[1.48004154905488;1.84962153297236]	[27.2333461521070;27.7569933120843]
'CA007043000'	'HARRINGTON HARBOUR'	50.5333	-59.5	8	1911	1978	67	'QUEBEC'	'Canada'	68	62	-6.25	14.12	-0.21886	2.50128	20.1312	[-0.304965769070202;-0.132754385926232]	[2.24116389843780;2.79159495621214]	[19.7359665508869;20.5265022507578]
'CA007043960'	'LA MALBAIE'	47.6667	-70.15	23	1915	2004	89	'QUEBEC'	'Canada'	90	74	-5.29	22.31	-0.154534	1.78441	30.3332	[-0.238137754322298;-0.0709308795215978]	[1.61150106898418;1.97587638226163]	[30.0732956250323;30.5931826549558]
'CA007045400'	'NATASHQUAN A'	50.1833	-61.8167	11	1914	2008	94	'QUEBEC'	'Canada'	95	89	-6.48	17.11	-0.210262	1.73789	23.2905	[-0.291174655913551;-0.129350028866422]	[1.58161613457426;1.90959494058728]	[23.0585806697889;23.5223197434901]
'CA007047250'	'ST FEREOL'	47.1167	-70.8333	229	1915	1983	68	'QUEBEC'	'Canada'	69	62	-6.11	22.71	-0.0583973	1.36296	29.2679	[-0.151831561575110;0.0350368632371834]	[1.21645025818413;1.52711395858801]	[29.0499943395755;29.4857607048130]
'CA007047910'	'SEPT-ILES A'	50.2167	-66.2667	55	1944	2003	59	'QUEBEC'	'Canada'	60	56	-7.46	18.42	-0.0851288	1.72705	25.8807	[-0.198013734201899;0.0277560631408113]	[1.52965468168401;1.94991625517251]	[25.5864805927349;26.1748516192435]
'CA007048320'	'TADOUSSAC'	48.15	-69.7	70	1913	2004	91	'QUEBEC'	'Canada'	92	79	-6.14	20.9	-0.0896737	1.64555	27.8475	[-0.170147628714095;-0.00919976312733539]	[1.48998355546804;1.81735305664842]	[27.6152878244176;28.0797103037373]
'CA007050200'	'ANTICOSTI SW POINT'	49.4	-63.55	7	1880	1954	74	'QUEBEC'	'Canada'	75	72	-5.33	15.5	-0.130901	1.71388	20.5665	[-0.229043084878159;-0.0327583261034752]	[1.54121103551107;1.90589900720593]	[20.3097703691616;20.8232430854676]
'CA007051160'	'CAP MADELEINE'	49.2333	-65.3167	2	1939	1994	55	'QUEBEC'	'Canada'	56	51	-5.55	18.94	-0.233371	2.0603	27.4615	[-0.333438857486871;-0.133303275684815]	[1.82364461340494;2.32766330708054]	[27.1015288848717;27.8214825187393]
'CA007051200'	'CAUSAPSCAL'	48.3667	-67.2333	168	1913	2017	104	'QUEBEC'	'Canada'	105	90	-6.77	22.43	-0.203547	1.62654	30.0901	[-0.283146477726469;-0.123948480215548]	[1.47944091042726;1.78827320388280]	[29.8743579062610;30.3058001555619]
'CA007054095'	'LA POCATIERE CDA'	47.35	-70.0333	31	1899	1996	97	'QUEBEC'	'Canada'	98	83	-5.59	23.02	-0.169159	1.49321	30.0549	[-0.262133458798556;-0.0761839500543394]	[1.35158076839980;1.64968728727558]	[29.8461517912575;30.2635748881538]
'CA007055120'	'MONT-JOLI A'	48.6	-68.2167	52	1943	2013	70	'QUEBEC'	'Canada'	71	70	-5.88	21.14	-0.196835	1.78771	29.1832	[-0.269858313031594;-0.123811508581666]	[1.61472412074349;1.97921929788086]	[28.9191049778387;29.4473702293033]
'CA007056067'	'POINTE AU PERE'	48.5	-68.4833	8	1875	1982	107	'QUEBEC'	'Canada'	108	96	-6.24	18.39	-0.170957	1.83052	25.8139	[-0.251190698401426;-0.0907239687415893]	[1.67073933686467;2.00558248367786]	[25.5777566939573;26.0500506187365]
'CA007056120'	'PORT DANIEL'	48.15	-64.9833	69	1927	2004	77	'QUEBEC'	'Canada'	78	63	-4.45	20.96	-0.145435	1.91571	29.2148	[-0.233403090368493;-0.0574666747577027]	[1.71271770579518;2.14276146655305]	[28.9127092447530;29.5169475936584]
'CA007056240'	'PRICE'	48.6	-68.1333	73	1931	1985	54	'QUEBEC'	'Canada'	55	53	-6.45	21.33	-0.19757	1.75651	29.1964	[-0.280213025302564;-0.114927399943483]	[1.56410553830403;1.97258496360476]	[28.8983153351635;29.4944004774652]
'CA007056480'	'RIMOUSKI'	48.45	-68.5167	36	1952	2017	65	'QUEBEC'	'Canada'	66	59	-5.41	21.85	-0.18472	1.77862	29.4193	[-0.276255275582131;-0.0931844704827138]	[1.58573889596553;1.99495235129497]	[29.1296236289960;29.7088790448913]
'CA007056930'	'ST CAMILLE'	46.4833	-70.2167	396	1963	2017	54	'QUEBEC'	'Canada'	55	52	-6.28	22.08	-0.169612	1.27224	28.8373	[-0.239733783700910;-0.0994895416192987]	[1.13395656153463;1.42738681905689]	[28.6215011152072;29.0531454082252]
'CA007057720'	'STE ROSE DU DEGELIS'	47.5667	-68.6333	151	1932	2004	72	'QUEBEC'	'Canada'	73	66	-5.93	23.05	-0.236637	1.59779	30.4518	[-0.306597639281231;-0.166675543461839]	[1.43694399741172;1.77663352383501]	[30.2099999556449;30.6935541680858]
'CA007060080'	'ALBANEL'	48.8833	-72.45	152	1922	1991	69	'QUEBEC'	'Canada'	70	66	-9.91	22.57	-0.267722	1.86839	30.4814	[-0.347172257611067;-0.188271919302480]	[1.68069602288599;2.07705318255971]	[30.1967629296251;30.7660118244221]
'CA007060320'	'ARVIDA'	48.4333	-71.1667	102	1931	1989	58	'QUEBEC'	'Canada'	59	53	-8.37	22.72	-0.339955	1.66591	31.209	[-0.421045628268587;-0.258863505738018]	[1.47903629002295;1.87639852453786]	[30.9285859604925;31.4894698624294]
'CA007060400'	'BAGOTVILLE A'	48.3333	-71	159	1942	2018	76	'QUEBEC'	'Canada'	77	74	-8.09	22.91	-0.194335	1.69142	31.4918	[-0.258862622241289;-0.129806492514333]	[1.53164181323617;1.86785847948708]	[31.2501412485948;31.7334166124224]
'CA007061440'	'CHICOUTIMI'	48.4167	-71.0833	15	1880	1979	99	'QUEBEC'	'Canada'	100	84	-7.83	22.99	-0.169571	1.94865	30.8884	[-0.232959811415531;-0.106183053003140]	[1.77530374424555;2.13891564497642]	[30.6261034375101;31.1507952094081]
'CA007063560'	'LAC BOUCHETTE'	48.2167	-72.1667	358	1949	2015	66	'QUEBEC'	'Canada'	67	64	-8.4	21.41	-0.170179	1.74281	28.7718	[-0.244701431745099;-0.0956557182231091]	[1.56574035326927;1.93991028659626]	[28.5024927029382;29.0411074711660]
'CA007063690'	'LAC STE CROIX'	48.4167	-71.75	152	1958	2017	59	'QUEBEC'	'Canada'	60	51	-8.85	22.38	-0.121037	1.46556	30.0675	[-0.222490805797503;-0.0195830829793816]	[1.29522289346448;1.65829843910305]	[29.8097952064880;30.3251634361887]
'CA007065640'	'NORMANDIN CDA'	48.85	-72.5333	137	1936	1992	56	'QUEBEC'	'Canada'	57	55	-10.33	22.12	-0.249257	1.79777	30.2887	[-0.320936148637406;-0.177578394162798]	[1.60801955848932;2.00991919182164]	[29.9920658491957;30.5854087600595]
'CA007065960'	'PERIBONCA'	48.7667	-72.0333	103	1951	2016	65	'QUEBEC'	'Canada'	66	55	-8.7	22.25	-0.157874	1.67363	28.8908	[-0.244330512600109;-0.0714171018486962]	[1.48998741902904;1.87990326472089]	[28.6104252672406;29.1711417842250]
'CA007066080'	'PORTAGE DES ROCHES'	48.3	-71.2167	165	1926	1984	58	'QUEBEC'	'Canada'	59	58	-8.44	22.62	-0.206695	1.56487	30.8215	[-0.311449146246574;-0.101941290580737]	[1.39110896135139;1.76032787101406]	[30.5617686978791;31.0811803799999]
'CA007066685'	'ROBERVAL A'	48.5167	-72.2667	179	1957	2014	57	'QUEBEC'	'Canada'	58	56	-8.73	22.34	-0.140792	1.75571	30.4803	[-0.231954309185852;-0.0496293908946907]	[1.56351583699927;1.97152900038951]	[30.1874804102949;30.7731163780248]
'CA007066820'	'ST AMBROISE'	48.5667	-71.3333	122	1954	2017	63	'QUEBEC'	'Canada'	64	60	-8.28	22.9	-0.197183	1.62618	30.6078	[-0.282349039715519;-0.112017257797963]	[1.45409590858541;1.81862718517755]	[30.3467259675572;30.8689357643260]
'CA007070454'	'BARRAGE GOUIN'	48.35	-74.1	404	1914	1982	68	'QUEBEC'	'Canada'	69	64	-9.79	21.02	-0.223935	1.84182	29.2582	[-0.302190657570976;-0.145679128174254]	[1.65673253471636;2.04758967368341]	[28.9737170794820;29.5426405176022]
'CA007070456'	'BARRAGE MATTAWIN'	46.85	-73.65	366	1929	1982	53	'QUEBEC'	'Canada'	54	52	-6.5	22.64	-0.0676695	1.57681	29.5553	[-0.172972805205490;0.0376338483075112]	[1.39024457044699;1.78841429050787]	[29.2790478920973;29.8315566431739]
'CA007074240'	'LA TUQUE'	47.4	-72.7833	152	1911	2004	93	'QUEBEC'	'Canada'	94	79	-6.69	24.21	-0.173459	1.81891	32.0831	[-0.237783331209619;-0.109134367302232]	[1.65208445144588;2.00258272856926]	[31.8309387604523;32.3353059117202]
'CA007074600'	'MANOUAN SANMAUR'	47.9	-73.8	357	1919	1972	53	'QUEBEC'	'Canada'	54	51	-8	22.13	-0.113597	1.46217	29.6374	[-0.220218291340242;-0.00697493780522386]	[1.29058364068391;1.65656758338024]	[29.3791922767673;29.8956889055591]
'CA007080452'	'BARRAGE ANGLIERS'	47.55	-79.2333	267	1912	2007	95	'QUEBEC'	'Canada'	96	87	-7.11	23.22	-0.0207597	1.92135	30.5243	[-0.115707507971641;0.0741881151990267]	[1.73814602327926;2.12385881081670]	[30.2597799610692;30.7887791123936]
'CA007080468'	'BARRAGE TEMISCAMINGUE'	46.7167	-79.1	181	1910	2018	108	'QUEBEC'	'Canada'	109	98	-5.17	24.24	-0.116511	1.99888	30.9984	[-0.193760898120684;-0.0392614371869544]	[1.82672271935345;2.18727100877243]	[30.7436824400891;31.2531973848853]
'CA007088760'	'VILLE MARIE'	47.35	-79.4333	213	1913	2004	91	'QUEBEC'	'Canada'	92	77	-6.82	23.69	-0.0164183	1.72914	30.7298	[-0.119459829445199;0.0866232574256568]	[1.55335384687581;1.92481454405701]	[30.4761411010400;30.9835402738157]
'CA007090120'	'AMOS'	48.5667	-78.1333	310	1913	2000	87	'QUEBEC'	'Canada'	88	82	-9.65	22.16	-0.0970649	1.66308	30.0157	[-0.179656697320840;-0.0144730671229984]	[1.50788256149347;1.83425602271969]	[29.7844267131578;30.2469324703770]
'CA007098600'	'VAL-D''OR A'	48.05	-77.7833	337	1951	2008	57	'QUEBEC'	'Canada'	58	53	-8.81	22.17	-0.178072	1.69392	30.1356	[-0.281004766225374;-0.0751399604519560]	[1.49905764132351;1.91410212039038]	[29.8429261285972;30.4282379089931]
'CA007103282'	'INUKJUAK UA'	58.4667	-78.0833	24	1921	1996	75	'QUEBEC'	'Canada'	76	60	-18.94	11.15	-0.0806418	2.19654	19.9278	[-0.189803697633549;0.0285200784282812]	[1.95155337838886;2.47229070531469]	[19.5658521685277;20.2897832720125]
'CA007103536'	'KUUJJUARAPIK A'	55.2833	-77.75	10	1925	2014	89	'QUEBEC'	'Canada'	90	78	-15.56	14.34	-0.204686	2.4572	27.1706	[-0.256248044281796;-0.153124804863727]	[2.24083967029407;2.69445499121197]	[26.8318369404901;27.5093364615942]
'CA007113534'	'KUUJJUAQ A'	58.1	-68.4167	40	1947	2018	71	'QUEBEC'	'Canada'	72	67	-16.94	15.38	-0.237369	2.12198	26.1893	[-0.318280238903371;-0.156457966340613]	[1.90871530018794;2.35906812628890]	[25.8674169755870;26.5112610170229]
'CA007117825'	'SCHEFFERVILLE A'	54.8	-66.8167	522	1948	2010	62	'QUEBEC'	'Canada'	63	59	-16.31	15.73	-0.193867	2.18567	25.3143	[-0.257983447044642;-0.129750340627526]	[1.96072323244676;2.43641980768523]	[24.9662537060892;25.6623062884043]
'CA004010879'	'BROADVIEW'	50.3667	-102.567	600	1965	2018	53	'SASKATCHEWAN'	'Canada'	54	53	-8.94	23.58	-0.133048	1.88409	31.9885	[-0.250070081108400;-0.0160265032609316]	[1.66308029131894;2.13447232062557]	[31.6584205525560;32.3186140521860]
'CA004011160'	'CARLYLE'	49.6333	-102.267	631	1923	1996	73	'SASKATCHEWAN'	'Canada'	74	72	-9.83	24.21	-0.108378	2.16813	33.0493	[-0.186089392824527;-0.0306673266950889]	[1.95777002886024;2.40109429596836]	[32.7310872037549;33.3676002591602]
'CA004011280'	'CARON'	50.45	-105.867	579	1915	1984	69	'SASKATCHEWAN'	'Canada'	70	63	-6.96	25.63	-0.199782	2.04297	35.0175	[-0.302126923969241;-0.0974362198883389]	[1.82393126835062;2.28831213603681]	[34.6914563591605;35.3435302522718]
'CA004011980'	'CUPAR'	50.85	-104.267	556	1955	2017	62	'SASKATCHEWAN'	'Canada'	63	59	-8.61	24.68	-0.17091	1.85582	33.3645	[-0.275422389668597;-0.0663977637005889]	[1.65150448845468;2.08541155119829]	[33.0588479449842;33.6701869374799]
'CA004012120'	'DAVIDSON'	51.2667	-105.983	619	1922	2005	83	'SASKATCHEWAN'	'Canada'	84	75	-9.58	24.41	-0.122981	1.847	33.5044	[-0.203496895964683;-0.0424644978134940]	[1.66906648215586;2.04391189524896]	[33.2378205393803;33.7708976007131]
'CA004012300'	'DUVAL'	51.1833	-104.867	584	1963	2016	53	'SASKATCHEWAN'	'Canada'	54	52	-8.89	23.66	-0.262968	2.16727	32.5799	[-0.359127362211475;-0.166807750608397]	[1.92126592129317;2.44477525433258]	[32.2060338680824;32.9537219807281]
'CA004012400'	'ESTEVAN A'	49.2167	-102.967	581	1944	2018	74	'SASKATCHEWAN'	'Canada'	75	70	-7.36	25.3	-0.137833	1.91788	34.07	[-0.240060383267516;-0.0356049522377923]	[1.71992194538617;2.13863246740125]	[33.7775516763854;34.3625194621128]
'CA004012720'	'FRANCIS'	50.1167	-103.917	603	1923	1982	59	'SASKATCHEWAN'	'Canada'	60	52	-9.87	24.9	-0.1667	2.08333	33.8899	[-0.232727753739839;-0.100672840131976]	[1.85709734785315;2.33711889281894]	[33.5368860199965;34.2428361117024]
'CA004013030'	'GRENFELL'	50.4167	-102.933	599	1889	1982	93	'SASKATCHEWAN'	'Canada'	94	72	-9.86	23.98	-0.201943	2.77072	33.0107	[-0.262885417533232;-0.141000650636581]	[2.51477612753943;3.05271772300171]	[32.6109897539085;33.4104647379517]
'CA004013480'	'INDIAN HEAD CDA'	50.55	-103.65	579	1889	2018	129	'SASKATCHEWAN'	'Canada'	130	128	-9.43	24.01	-0.175676	2.28947	32.913	[-0.230697771057688;-0.120654570575133]	[2.12159818107637;2.47061656267749]	[32.6624289575517;33.1635078564231]
'CA004013640'	'KAMSACK'	51.5667	-101.9	440	1907	1969	62	'SASKATCHEWAN'	'Canada'	63	52	-11.73	23.89	-0.121606	2.03332	32.3466	[-0.204357223448450;-0.0388544099696056]	[1.80789375782060;2.28685000302432]	[31.9976344089855;32.6954947585822]
'CA004013660'	'KELLIHER'	51.25	-103.75	676	1956	2018	62	'SASKATCHEWAN'	'Canada'	63	61	-9.96	23.11	-0.141584	1.83463	31.7976	[-0.250494508286074;-0.0326735034342627]	[1.63285464095287;2.06133518763410]	[31.4978790351313;32.0972328124117]
'CA004014040'	'KIPLING'	50.2	-102.733	671	1950	2018	68	'SASKATCHEWAN'	'Canada'	69	65	-8.9	23.26	-0.210359	2.09647	31.5634	[-0.309466808602689;-0.111251549191782]	[1.87542538525008;2.34356903538981]	[31.2347512541805;31.8920184039502]
'CA004014720'	'LUMSDEN'	50.65	-104.867	497	1923	1994	71	'SASKATCHEWAN'	'Canada'	72	68	-8.09	25.66	-0.161244	2.17939	34.5356	[-0.244548105740834;-0.0779399678452137]	[1.95962117041028;2.42381453414881]	[34.2054080388265;34.8657306582033]
'CA004015160'	'MIDALE'	49.4	-103.4	582	1923	1991	68	'SASKATCHEWAN'	'Canada'	69	68	-7.98	25.62	-0.161445	2.29952	34.9123	[-0.232196711418693;-0.0906932367673545]	[2.07197688383865;2.55205411218855]	[34.5678133778605;35.2568579156806]
'CA004015325'	'MOOSE JAW CHAB'	50.3833	-105.7	599	1894	1954	60	'SASKATCHEWAN'	'Canada'	61	57	-7.81	25.28	-0.240789	2.51995	34.5433	[-0.309863379034028;-0.171713805267672]	[2.25587646273729;2.81492631151422]	[34.1351675900699;34.9514995365323]
'CA004015440'	'MUENSTER'	52.3333	-105	580	1904	2018	114	'SASKATCHEWAN'	'Canada'	115	105	-11.43	22.9	-0.136676	1.99139	31.2935	[-0.193716315101276;-0.0796364640968136]	[1.83307458346739;2.16336986668025]	[31.0536067088325;31.5333203684433]
'CA004015560'	'NOKOMIS'	51.5167	-105	524	1923	2008	85	'SASKATCHEWAN'	'Canada'	86	83	-9.89	24.44	-0.132047	2.00141	33.1671	[-0.208244214307650;-0.0558506491280691]	[1.81853185259363;2.20266950303344]	[32.8925780263045;33.4415240672161]
'CA004015800'	'OXBOW'	49.3167	-102.117	576	1949	2018	69	'SASKATCHEWAN'	'Canada'	70	63	-8.57	24.52	-0.177262	1.8177	33.3373	[-0.267897228231134;-0.0866264646074758]	[1.62861891436768;2.02873013423663]	[33.0507592021469;33.6238990573677]
'CA004016320'	'QU''APPELLE'	50.5167	-103.883	650	1877	1968	91	'SASKATCHEWAN'	'Canada'	92	71	-9.93	23.58	-0.202476	2.44831	32.2521	[-0.273990546818180;-0.130961598920245]	[2.21167097857222;2.71026143036217]	[31.8937490008115;32.6104852907513]
'CA004016560'	'REGINA INT''L A'	50.4333	-104.667	578	1883	2013	130	'SASKATCHEWAN'	'Canada'	131	120	-9.35	24.65	-0.185207	2.23117	33.4812	[-0.230673948663690;-0.139740725007497]	[2.06746498677133;2.40783712771723]	[33.2322047316156;33.7302317036979]
'CA004016640'	'REGINA CDA'	50.4	-104.567	573	1932	1993	61	'SASKATCHEWAN'	'Canada'	62	57	-9.39	24.83	-0.122768	1.96341	34.0217	[-0.197381550211507;-0.0481536297216881]	[1.75447312542870;2.19723891283837]	[33.7007012056081;34.3426294695969]
'CA004017320'	'SEMANS'	51.4167	-104.733	562	1923	1994	71	'SASKATCHEWAN'	'Canada'	72	61	-10.12	24.57	-0.119304	2.14885	33.1566	[-0.219832828424293;-0.0187746066085169]	[1.91541659590709;2.41072558788354]	[32.8084930873720;33.5048051899849]
'CA004017800'	'STRASBOURG'	51.0667	-104.95	544	1910	1986	76	'SASKATCHEWAN'	'Canada'	77	62	-9.97	24.2	-0.298558	2.41223	33.3139	[-0.362767894804234;-0.234347849528347]	[2.16440902099228;2.68841624811819]	[32.9406292709710;33.6872484629397]
'CA004018160'	'TUGASKE'	50.8833	-106.3	607	1923	2008	85	'SASKATCHEWAN'	'Canada'	86	84	-8.48	24.68	-0.16512	2.04037	34.0326	[-0.238892313798621;-0.0913468454859384]	[1.85614897469519;2.24288349897107]	[33.7552297895708;34.3100453085155]
'CA004018640'	'WATROUS'	51.6667	-105.467	541	1953	2008	55	'SASKATCHEWAN'	'Canada'	56	55	-9.66	23.93	-0.151163	1.79603	32.5717	[-0.255223739217532;-0.0471017371497551]	[1.59245296612126;2.02562742195400]	[32.2661031709622;32.8772662388439]
'CA004018880'	'WHITEWOOD'	50.35	-102.267	598	1904	2008	104	'SASKATCHEWAN'	'Canada'	105	88	-9.47	23.37	-0.121925	2.04711	31.9566	[-0.196122469251528;-0.0477281162376672]	[1.86515140186061;2.24681053896046]	[31.6838095056594;32.2293999173348]
'CA004019040'	'YELLOW GRASS'	49.8167	-104.183	580	1911	2017	106	'SASKATCHEWAN'	'Canada'	107	99	-7.67	25.43	-0.151997	2.12407	34.5148	[-0.207162392390849;-0.0968311795861035]	[1.94838626456298;2.31559269421592]	[34.2522630664569;34.7773705257720]
'CA004019080'	'YORKTON A'	51.2667	-102.467	498	1941	2005	64	'SASKATCHEWAN'	'Canada'	65	63	-10.69	23.35	-0.25242	2.07424	32.1248	[-0.334128719224807;-0.170711389710871]	[1.86028310551683;2.31281065737895]	[31.8008808269406;32.4487825640099]
'CA004020160'	'ANEROID'	49.7167	-107.3	754	1916	2005	89	'SASKATCHEWAN'	'Canada'	90	76	-4.69	25.8	-0.200307	2.01032	35.1114	[-0.257257524025347;-0.143356768529881]	[1.82724648955352;2.21173098687293]	[34.8296438412677;35.3932232378584]
'CA004020560'	'BEECHY'	50.8333	-107.317	660	1926	2018	92	'SASKATCHEWAN'	'Canada'	93	87	-6.77	25.01	-0.170541	1.92048	34.5042	[-0.232851385186282;-0.108231480894138]	[1.75366034924863;2.10316028729726]	[34.2502869998349;34.7581363874761]
'CA004021520'	'CHAPLIN'	50.4667	-106.65	672	1893	1995	102	'SASKATCHEWAN'	'Canada'	103	94	-7.86	24.68	-0.174305	2.36744	33.6969	[-0.238814526457125;-0.109796446296597]	[2.16929063147238;2.58368949020285]	[33.3947540005538;33.9990916222733]
'CA004022960'	'GRAVELBOURG'	49.8833	-106.55	700	1921	1994	73	'SASKATCHEWAN'	'Canada'	74	69	-5.9	25.82	-0.157425	1.99413	35.0157	[-0.248745626088490;-0.0661053457466407]	[1.79216487172296;2.21886045670643]	[34.7134561400993;35.3178742104367]
'CA004024080'	'KLINTONEL'	49.6833	-108.917	1074	1910	1994	84	'SASKATCHEWAN'	'Canada'	85	78	-4.81	23.05	-0.226325	1.90195	31.6033	[-0.317865740190288;-0.134784195995836]	[1.71697618797461;2.10684426492374]	[31.3311414620799;31.8755572844701]
'CA004026040'	'PENNANT'	50.5333	-108.233	730	1923	1996	73	'SASKATCHEWAN'	'Canada'	74	68	-6.04	25.03	-0.172791	1.97537	34.4764	[-0.271705765738855;-0.0738761915699917]	[1.76927930869155;2.20546614545074]	[34.1722730682127;34.7804419552181]
'CA004027480'	'SHAUNAVON'	49.65	-108.4	917	1915	1979	64	'SASKATCHEWAN'	'Canada'	65	62	-5.05	24.37	-0.165108	2.1221	33.5072	[-0.265294241618877;-0.0649214783466237]	[1.89461340696463;2.37689980269350]	[33.1667064261112;33.8476132720171]
'CA004028035'	'SWIFT CURRENT'	50.3333	-107.75	744	1885	1938	53	'SASKATCHEWAN'	'Canada'	54	52	-6.32	25.34	-0.294133	2.65754	33.9851	[-0.381676339838169;-0.206590614499482]	[2.35548919853648;2.99832873073089]	[33.5304188279131;34.4397017184940]
'CA004028040'	'SWIFT CURRENT A'	50.3	-107.683	817	1938	2011	73	'SASKATCHEWAN'	'Canada'	74	72	-5.85	23.95	-0.23409	1.87358	33.3201	[-0.319712056174529;-0.148467751861372]	[1.69110927276704;2.07574115321377]	[33.0442684033824;33.5959385094892]
'CA004028060'	'SWIFT CURRENT CDA'	50.2667	-107.733	825	1959	2018	59	'SASKATCHEWAN'	'Canada'	60	59	-5.74	24.02	-0.240784	1.87815	33.3497	[-0.329270186510528;-0.152296935472116]	[1.67917228446873;2.10070949963390]	[33.0457945250344;33.6536889855122]
'CA004035480'	'NASHLYN'	49.2	-109.517	945	1911	1979	68	'SASKATCHEWAN'	'Canada'	69	61	-5.78	25.86	-0.155469	1.95799	34.6483	[-0.249902736136169;-0.0610346376965847]	[1.74905805944940;2.19188143327753]	[34.3333297423816;34.9633030526718]
'CA004038400'	'VAL-MARIE'	49.3667	-107.85	808	1937	2010	73	'SASKATCHEWAN'	'Canada'	74	58	-4.59	25.63	-0.24119	1.85472	34.6272	[-0.314793488657313;-0.167587217259178]	[1.66262215901189;2.06901103054843]	[34.3284973720230;34.9260024308585]
'CA004040420'	'BATTLEFORD'	52.6833	-108.333	494	1879	1942	63	'SASKATCHEWAN'	'Canada'	64	52	-10.74	24.12	-0.2927	2.62521	32.561	[-0.409086782811515;-0.176314202067369]	[2.31111935004108;2.98197635990015]	[32.1004133662877;33.0216841344943]
'CA004040600'	'BIGGAR'	52.0667	-107.983	671	1917	2005	88	'SASKATCHEWAN'	'Canada'	89	82	-9.47	24.61	-0.219432	2.01449	33.7334	[-0.296838201256452;-0.142026715183247]	[1.82997011219726;2.21761038566463]	[33.4557848794998;34.0110093851993]
'CA004045600'	'NORTH BATTLEFORD A'	52.7667	-108.25	548	1942	2005	63	'SASKATCHEWAN'	'Canada'	64	62	-10.19	23.22	-0.152793	1.75865	32.3891	[-0.245542056694558;-0.0600432564617733]	[1.57215638239800;1.96726564979423]	[32.1087918225022;32.6693499771827]
'CA004047080'	'ST WALBURG'	53.6333	-109.217	640	1912	1973	61	'SASKATCHEWAN'	'Canada'	62	51	-11.28	22.39	-0.0547147	1.80382	30.5773	[-0.173848956882277;0.0644194945369855]	[1.58686769383528;2.05043464387795]	[30.2550104926506;30.8994959986795]
'CA004047240'	'SCOTT CDA'	52.3667	-108.833	660	1911	2018	107	'SASKATCHEWAN'	'Canada'	108	106	-9.94	23.29	-0.231437	2.16159	32.3253	[-0.296472817133783;-0.166401349941985]	[1.98791766443495;2.35042821738842]	[32.0645033881806;32.5859986309912]
'CA004048520'	'WASECA'	53.1333	-109.4	638	1907	2014	107	'SASKATCHEWAN'	'Canada'	108	105	-10.18	22.55	-0.138173	2.01306	30.8099	[-0.212934662043001;-0.0634111788024947]	[1.84580790701917;2.19546021429115]	[30.5621729111334;31.0577112181192]
'CA004052280'	'DUNDURN'	51.8	-106.5	529	1923	1985	62	'SASKATCHEWAN'	'Canada'	63	58	-9.4	24.87	-0.173339	1.94929	34.0964	[-0.261294062498853;-0.0853847363663450]	[1.73967754858725;2.18415238104974]	[33.7776579565134;34.4151824678136]
'CA004053120'	'HARRIS'	51.7333	-107.583	578	1923	2006	83	'SASKATCHEWAN'	'Canada'	84	62	-9.13	24.92	-0.169399	2.01265	33.9509	[-0.250549722312279;-0.0882488075904079]	[1.80647660278593;2.24235571827423]	[33.6338341106442;34.2678784821215]
'CA004055720'	'OUTLOOK'	51.4833	-107.05	541	1915	1971	56	'SASKATCHEWAN'	'Canada'	57	56	-8.33	25.18	-0.185343	2.02118	34.3909	[-0.279584639646387;-0.0911019251378017]	[1.80119028572331;2.26803586492236]	[34.0537919341456;34.7280753003195]
'CA004055736'	'OUTLOOK PFRA'	51.4833	-107.05	541	1952	2018	66	'SASKATCHEWAN'	'Canada'	67	62	-7.65	24.41	-0.192881	1.89735	33.3785	[-0.277984557122297;-0.107776521802506]	[1.70089500838511;2.11648823835400]	[33.0787888677436;33.6782064816907]
'CA004056120'	'PILGER'	52.4167	-105.15	552	1911	2011	100	'SASKATCHEWAN'	'Canada'	101	87	-11.12	23.52	-0.19083	2.14736	31.8021	[-0.275028736142626;-0.106630890459780]	[1.95240108596438;2.36179077871109]	[31.5115852581866;32.0926386851320]
'CA004056230'	'PRINCE ALBERT'	53.1667	-105.75	437	1884	1942	58	'SASKATCHEWAN'	'Canada'	59	57	-11.26	23.02	-0.17588	2.13324	30.8154	[-0.264564432412924;-0.0871958949079334]	[1.89955481825573;2.39566924394878]	[30.4635661747148;31.1672277106379]
'CA004056240'	'PRINCE ALBERT A'	53.2167	-105.667	428	1942	2018	76	'SASKATCHEWAN'	'Canada'	77	71	-10.83	23.15	-0.041822	1.62716	31.2116	[-0.145824329748594;0.0621803972555006]	[1.45778719838420;1.81621312804486]	[30.9641033364436;31.4590131371791]
'CA004057120'	'SASKATOON DIEFENBAKER INT''L A'	52.1667	-106.717	504	1892	2012	120	'SASKATCHEWAN'	'Canada'	121	114	-10.23	23.96	-0.173314	2.13003	32.9897	[-0.240570468686245;-0.106057145493701]	[1.96348468769800;2.31071188686446]	[32.7400197818687;33.2393473370821]
'CA004063560'	'ISLAND FALLS'	55.5333	-102.35	299	1929	2004	75	'SASKATCHEWAN'	'Canada'	76	71	-14.86	21.3	-0.18807	1.92009	29.6869	[-0.281237739061469;-0.0949024232089431]	[1.72807608498393;2.13343119585095]	[29.3995000321035;29.9743474360480]
'CA004068840'	'WHITESAND DAM'	56.2333	-103.15	344	1938	2004	66	'SASKATCHEWAN'	'Canada'	67	63	-15.5	20.54	-0.216004	2.72004	28.6289	[-0.265002070177664;-0.167005212528649]	[2.46145885941152;3.00579647253097]	[28.2140302377080;29.0436997743571]
'CA004074640'	'LOST RIVER'	53.2833	-104.333	375	1911	1994	83	'SASKATCHEWAN'	'Canada'	84	81	-12.1	23.17	-0.0896918	2.0642	31.5138	[-0.161120659080666;-0.0182628545263472]	[1.87524750812684;2.27219989528263]	[31.2287827902168;31.7987946225486]
'CA004086000'	'PELLY'	52.0833	-101.867	509	1951	2016	65	'SASKATCHEWAN'	'Canada'	66	57	-11.26	22.02	-0.126156	1.6638	30.1613	[-0.208279876830222;-0.0440330218849738]	[1.48635480724005;1.86241911182812]	[29.8879825836999;30.4347070216152]
'CA002100400'	'DAWSON'	64.05	-139.433	320	1897	1979	82	'YUKON TERRITORY'	'Canada'	83	75	-22.3	20.96	-0.1537	1.76249	27.8818	[-0.229294977706147;-0.0781052826778961]	[1.59700627194485;1.94513102640336]	[27.6290771485651;28.1345109419697]
'CA002100630'	'HAINES JUNCTION'	60.7667	-137.583	595	1944	2018	74	'YUKON TERRITORY'	'Canada'	75	59	-12.03	18.94	-0.186596	1.94067	25.8411	[-0.279838362697550;-0.0933528028363633]	[1.73153319243318;2.17506516907670]	[25.5250116055804;26.1571023032168]
'CA002100700'	'MAYO A'	63.6167	-135.867	504	1924	2013	89	'YUKON TERRITORY'	'Canada'	90	88	-17.04	20.83	-0.103945	1.88223	27.6764	[-0.180294025098470;-0.0275955132182513]	[1.71446838610107;2.06639873880203]	[27.4249256783989;27.9277758740746]
'CA002101100'	'TESLIN A'	60.1667	-132.733	705	1943	2013	70	'YUKON TERRITORY'	'Canada'	71	53	-11.65	18.79	-0.162303	1.77693	26.2834	[-0.254877622236769;-0.0697290643332764]	[1.57759963193369;2.00145619533767]	[25.9792850155644;26.5874711928967]
'CA002101200'	'WATSON LAKE A'	60.1167	-128.817	687	1938	2014	76	'YUKON TERRITORY'	'Canada'	77	74	-15.84	19.99	-0.166088	1.95678	27.3451	[-0.238791501279493;-0.0933836008410736]	[1.77172799458922;2.16116049714523]	[27.0631907433897;27.6270808764208]
'CA002101300'	'WHITEHORSE A'	60.7167	-135.067	706	1942	2018	76	'YUKON TERRITORY'	'Canada'	77	67	-10.55	19.2	-0.118037	1.9518	26.506	[-0.214897462589823;-0.0211763585881325]	[1.74894632948908;2.17818704989793]	[26.2041960952286;26.8077641531319]
'MX000002038'	'PRESA RODRIGUEZ'	32.45	-116.9	140	1929	1998	69	'N/A'	'Mexico'	70	55	19.76	27.76	-0.171932	1.92838	36.0041	[-0.284820727571733;-0.0590429701620041]	[1.70703015495521;2.17844130721541]	[35.6732425170819;36.3348920727548]
'MX000003012'	'EL PASO IRITU'	24.77	-111.12	140	1941	1997	56	'N/A'	'Mexico'	57	55	25.61	36.15	-0.240665	1.17661	40.3539	[-0.328816835074679;-0.152513570343073]	[1.04823054118626;1.32071013578150]	[40.1573161348160;40.5504026571940]
'MX000003029'	'LA PURISIMA'	26.18	-112.08	95	1938	1997	59	'N/A'	'Mexico'	60	59	26.74	35.59	-0.321385	2.44727	41.0191	[-0.384830198265818;-0.257938970794999]	[2.19179461020329;2.73253151470296]	[40.6319687853901;41.4063059244761]
'MX000003035'	'LORETO'	26.017	-111.333	7	1938	2018	80	'N/A'	'Mexico'	81	55	24.31	35.79	0.0225555	1.11159	38.8511	[-0.0699554507428890;0.115066547156669]	[0.985210686959606;1.25417495205551]	[38.6637399615463;39.0385242817339]
'MX000003061'	'SANTA ROSALIA'	27.3	-112.283	103	1929	1997	68	'N/A'	'Mexico'	69	58	21.44	34.53	-0.0344464	1.30115	38.4548	[-0.0951129695450467;0.0262201103885021]	[1.16864357939862;1.44867208823960]	[38.2468454744816;38.6627972141556]
'MX000003066'	'TODOS SANTOS'	23.43	-110.22	15	1939	1997	58	'N/A'	'Mexico'	59	51	25.51	29.19	-0.0975387	1.20032	34.547	[-0.210533234954358;0.0154558451905171]	[1.05895474617287;1.36056361284740]	[34.3340318758543;34.7599630689482]
'MX000008028'	'CIUDAD GUERRERO'	28.52	-108.52	2010	1904	1998	94	'N/A'	'Mexico'	95	74	16.57	27.89	-0.0581689	1.89278	32.6928	[-0.117469787128312;0.00113193613173644]	[1.71665584168192;2.08697232527501]	[32.4224935652424;32.9630300362917]
'MX000008031'	'OJINAGA'	29.57	-104.42	841	1922	1998	76	'N/A'	'Mexico'	77	58	20.55	39.08	0.0117939	1.93757	42.6517	[-0.120721305516842;0.144309101074759]	[1.70553921685607;2.20116641947942]	[42.3191011223775;42.9843362782689]
'MX000008044'	'CIUDAD DELICIAS'	28.2	-105.43	5	1934	1998	64	'N/A'	'Mexico'	65	59	20.66	34.22	-0.143894	1.80158	38.6395	[-0.207337212918554;-0.0804501609817276]	[1.61920259347205;2.00448843944416]	[38.3522959078284;38.9266530084423]
'MX000008184'	'NUEVA CASAS GRANDES'	30.367	-107.95	1487	1943	2018	75	'N/A'	'Mexico'	76	52	17.6	33.58	-0.26998	1.65494	37.8266	[-0.364341436237892;-0.175618574558145]	[1.46435418496914;1.87033457288941]	[37.5414677271394;38.1116970519451]
'MX000010025'	'EL SALTO'	23.78	-105.37	2560	1924	1998	74	'N/A'	'Mexico'	75	51	17.28	23.22	-0.205839	2.35686	27.7932	[-0.263814138775170;-0.147864809192206]	[2.10832808113176;2.63468847483936]	[27.3919046357700;28.1945893927820]
'MX000010027'	'FCOIMADERO'	24.47	-104.3	1961	1932	1998	66	'N/A'	'Mexico'	67	54	20.57	28.31	-0.319319	2.76442	33.8811	[-0.366457560770598;-0.272179448330682]	[2.49224538610612;3.06630789073108]	[33.4282689170499;34.3339643942843]
'MX000010029'	'GUANACEVI'	25.93	-105.97	2230	1922	1998	76	'N/A'	'Mexico'	77	68	17.93	26.81	-0.152765	1.47143	31.9415	[-0.235356803653316;-0.0701732675787415]	[1.32515800131842;1.63383757437884]	[31.7191407238041;32.1638941960432]
'MX000010060'	'RODEO'	25.18	-104.53	1810	1926	1998	72	'N/A'	'Mexico'	73	64	24.21	33.88	-0.157371	1.57382	39.0775	[-0.215138849065241;-0.0996023439159001]	[1.41772697972567;1.74709603832329]	[38.8372433369772;39.3177584620212]
'MX000011028'	'IRAPUATO'	20.68	-101.35	1724	1903	1998	95	'N/A'	'Mexico'	96	77	25.89	28.68	-0.357151	1.98842	34.5297	[-0.396103980989986;-0.318198577195164]	[1.82194632014332;2.17010015282335]	[34.2570889922598;34.8023347907375]
'MX000011064'	'SAN DIEGO DE LA UNION'	21.47	-100.87	2080	1902	1988	86	'N/A'	'Mexico'	87	63	21.72	26.31	-0.171711	3.3027	32.0885	[-0.223826166631517;-0.119594922990599]	[2.98637349788638;3.65252524224198]	[31.5814839696641;32.5954798092098]
'MX000014040'	'CHAPALA'	20.3	-103.2	1523	1934	1998	64	'N/A'	'Mexico'	65	57	22.79	26.39	-0.132387	1.42734	31.6082	[-0.233543200931264;-0.0312304565208682]	[1.27017513418646;1.60395933338296]	[31.3700654733163;31.8464154612217]
'MX000014096'	'MASCOTA'	20.52	-104.82	1235	1923	1998	75	'N/A'	'Mexico'	76	63	27.07	29.15	-0.0781601	1.61577	34.622	[-0.138156463289847;-0.0181637912416124]	[1.46035021935442;1.78774053592805]	[34.3741580900996;34.8698932761159]
'MX000016094'	'PRESA GUARACHA'	19.97	-102.58	1570	1944	1998	54	'N/A'	'Mexico'	55	55	24.69	26.85	-0.306066	2.14804	33.5547	[-0.378127559112466;-0.234004347959489]	[1.92568500489324;2.39606855214301]	[33.2016776531867;33.9077743522957]
'MX000016141'	'YURECUARO'	20.35	-102.28	1534	1923	1998	75	'N/A'	'Mexico'	76	61	26.52	29.35	0.11422	1.54814	34.9901	[0.00299759413832715;0.225441551086825]	[1.36803021686089;1.75197118052336]	[34.7375821017989;35.2425637564024]
'MX000020048'	'JDE ZARAGOZA'	16.43	-95.03	46	1937	1998	61	'N/A'	'Mexico'	62	56	30.56	33.2	0.165319	1.22897	38.0874	[0.0564481558855640;0.274190237238506]	[1.07876764329007;1.40009597079018]	[37.8808834338857;38.2938243846268]
'MX000021063'	'PIAXTLA'	18.2	-98.25	1155	1925	1993	68	'N/A'	'Mexico'	69	57	30.93	32.86	0.0692909	1.24145	39.1873	[-0.0356157573077092;0.174197463184391]	[1.09604722189991;1.40614657429562]	[38.9790438781380;39.3956184638273]
'MX000021091'	'TEZIUTLAN'	19.82	-97.35	1990	1921	1998	77	'N/A'	'Mexico'	78	63	18.96	21.59	-0.250225	2.86315	30.299	[-0.321529191216579;-0.178920305440785]	[2.57550644338826;3.18291768981072]	[29.8551292611421;30.7428555751897]
'MX000025046'	'JAINA'	25.9	-108.02	200	1942	1998	56	'N/A'	'Mexico'	57	51	28.66	36.47	0.0249797	1.23127	41.1319	[-0.0930787892813163;0.143038119809663]	[1.08037031117813;1.40324838576992]	[40.9122059616315;41.3516747747811]
'MX000025110'	'BADIRAGUATO'	25.37	-107.55	230	1921	1998	77	'N/A'	'Mexico'	78	61	29.51	36.67	0.0499369	1.19271	41.946	[-0.0587446228740607;0.158618436688727]	[1.05746477600112;1.34524654853559]	[41.7513927679232;42.1406058430257]
'MX000026053'	'MINAS NUEVAS'	27.05	-109.02	520	1927	1998	71	'N/A'	'Mexico'	72	59	25.18	34.52	-0.15224	1.42795	39.6772	[-0.260456848317946;-0.0440233486079631]	[1.27027027969982;1.60520619805173]	[39.4409518734714;39.9134417272611]
'MX000026075'	'QUIRIEGO'	27.52	-109.25	251	1927	1998	71	'N/A'	'Mexico'	72	55	28.55	39.72	-0.0594953	1.40915	44.6448	[-0.172842160816221;0.0538516393883522]	[1.24661997234584;1.59286282010156]	[44.4029682438781;44.8865849637100]
'MX000026077'	'SAHUARIPA'	29.05	-109.23	460	1942	1998	56	'N/A'	'Mexico'	57	52	25.2	39.74	-0.234214	1.40537	45.3581	[-0.341218027726303;-0.127210204437699]	[1.24142735495970;1.59096132804314]	[45.1128627733837;45.6034030344925]
'MX000028086'	'SAN FERNANDO'	24.85	-98.15	43	1931	1998	67	'N/A'	'Mexico'	68	60	23.87	35.26	-0.0841082	1.14009	39.216	[-0.164346650308773;-0.00386975523502055]	[1.02027188444235;1.27398824846833]	[39.0336603572931;39.3984106740979]
'MX000028116'	'CIUDAD VICTORIA'	23.733	-99.133	355	1942	2018	76	'N/A'	'Mexico'	77	57	24.96	35.94	-0.105028	1.59562	39.9016	[-0.199006509061086;-0.0110499764173835]	[1.42194682754201;1.79051491341328]	[39.6371487210003;40.1659802725832]
'MX000030179'	'TEOCELO'	19.38	-96.97	1218	1945	1998	53	'N/A'	'Mexico'	54	51	21.67	26.6	-0.065262	1.44992	33.1336	[-0.151545057250395;0.0210211395195903]	[1.28611203605913;1.63458077678151]	[32.8820033086824;33.3851381809049]
'MX000032018'	'EL SAUZ'	23.18	-103.23	2050	1939	1998	59	'N/A'	'Mexico'	60	52	21.51	27.68	-0.10839	1.34956	33.8312	[-0.205975808131155;-0.0108045246412315]	[1.19486801596209;1.52426832616215]	[33.5967519411599;34.0655603208900]
'USC00500363'	'ANNEX CREEK'	58.3183	-134.1	28	1917	2018	101	'ALASKA'	'United States'	102	76	-1.23	16.2	-0.225786	2.10895	22.3761	[-0.308524438454715;-0.143048192633871]	[1.90738710166999;2.33182134164748]	[22.0735409525532;22.6786159252033]
'USC00500464'	'AUKE BAY'	58.3814	-134.645	13.4	1963	2018	55	'ALASKA'	'United States'	56	53	0.56	17.76	-0.189615	1.94522	24.3073	[-0.264753973744493;-0.114475582118579]	[1.73640461791555;2.17915483744618]	[23.9792767146443;24.6354181436951]
'USC00500657'	'BEAVER FALLS'	55.38	-131.468	10.7	1948	2017	69	'ALASKA'	'United States'	70	55	3.78	18.09	-0.243159	2.3539	25.7595	[-0.316875951272063;-0.169441975246411]	[2.10572947388237;2.63132645357296]	[25.3706550124716;26.1483783721693]
'USC00502107'	'COLLEGE OBSY'	64.8603	-147.848	182	1948	2018	70	'ALASKA'	'United States'	71	65	-15.05	20.63	-0.191336	1.93826	28.1732	[-0.286368896348129;-0.0963027295080155]	[1.73664095994041;2.16328502967339]	[27.8704738231389;28.4759171446865]
'USC00502607'	'EAGLE'	64.7856	-141.204	259.1	1949	2018	69	'ALASKA'	'United States'	70	57	-16.84	21.32	-0.230945	1.88575	29.0074	[-0.321343331249185;-0.140547494339470]	[1.68248526316398;2.11356850621623]	[28.6967073246946;29.3181810242495]
'USC00502707'	'EIELSON FLD'	64.6667	-147.1	166.7	1946	2011	65	'ALASKA'	'United States'	66	52	-16.98	20.27	-0.108969	1.7605	27.9639	[-0.238757425398017;0.0208194644739234]	[1.54701256562164;2.00345723736961]	[27.6484943344685;28.2793632333214]
'USC00503655'	'HOLY CROSS'	62.1833	-159.767	6.1	1892	1975	83	'ALASKA'	'United States'	84	57	-12.36	17.83	-0.184118	2.23689	24.9713	[-0.261205367334114;-0.107030855301673]	[2.00065999851918;2.50101956886743]	[24.6063749002355;25.3361564111284]
'USC00504425'	'KASILOF 3 NW'	60.3667	-151.383	21.3	1925	1997	72	'ALASKA'	'United States'	73	53	-4.4	16.82	-0.15556	2.30537	21.5571	[-0.245690483534027;-0.0654297954065332]	[2.04720215966268;2.59610274887505]	[21.1628013352423;21.9513170990462]
'USC00504812'	'KITOI BAY'	58.1914	-152.372	18.3	1954	2018	64	'ALASKA'	'United States'	65	51	1.31	15.36	-0.215511	2.29944	22.5589	[-0.308110673824262;-0.122911467324599]	[2.03806000374780;2.59434389997773]	[22.1597135579370;22.9580665059211]
'USC00505519'	'LITTLE PORT WALTER'	56.3831	-134.65	4.3	1936	2018	82	'ALASKA'	'United States'	83	71	3.43	15.69	-0.125515	1.9073	20.7045	[-0.183971101338488;-0.0670587198901128]	[1.72695595420420;2.10648572367649]	[20.4274364972336;20.9815235915197]
'USC00505733'	'MATANUSKA EXP FARM'	61.5664	-149.254	52.4	1917	2018	101	'ALASKA'	'United States'	102	94	-4.45	18.91	-0.132406	1.79807	24.7853	[-0.196665393379184;-0.0681464673765484]	[1.64700477642543;1.96298541936202]	[24.5556199200200;25.0149688504055]
'USC00505778'	'MCKINLEY PARK'	63.7175	-148.969	630.9	1923	2018	95	'ALASKA'	'United States'	96	92	-10.35	17.83	-0.257114	2.28675	25.2289	[-0.313940131638624;-0.200288436445005]	[2.09571642159749;2.49518967275561]	[24.9369200730109;25.5208784929775]
'USC00506870'	'PALMER JOB CORPS'	61.5889	-149.099	65.8	1948	2018	70	'ALASKA'	'United States'	71	53	-4.59	18.84	-0.152182	1.83928	24.6047	[-0.256376820481778;-0.0479878896813737]	[1.62951816465255;2.07605049811154]	[24.2866585265280;24.9227862670389]
'USC00507570'	'PORT ALSWORTH'	60.2036	-154.316	79.2	1960	2018	58	'ALASKA'	'United States'	59	52	-3.71	18.8	-0.115255	2.06754	24.8488	[-0.239038909667360;0.00852861359905330]	[1.81886497060217;2.35021179483888]	[24.4805473554244;25.2170512697079]
'USC00507783'	'PUNTILLA'	62.0911	-152.735	566.3	1942	2018	76	'ALASKA'	'United States'	77	55	-9.2	16.39	-0.221183	2.14849	23.2811	[-0.340267307576735;-0.102097737977245]	[1.89695883733015;2.43337228210385]	[22.9111785563644;23.6511080188109]
'USC00508503'	'SITKA MAGNETIC OBSY'	57.05	-135.333	20.4	1899	1989	90	'ALASKA'	'United States'	91	78	3.85	15.82	-0.158732	2.23807	22.4732	[-0.238070764659948;-0.0793940025221287]	[2.02983708743204;2.46767258774955]	[22.1569059666318;22.7894485205062]
'USC00509641'	'UNIVERSITY EXP STN'	64.8569	-147.861	144.8	1904	2018	114	'ALASKA'	'United States'	115	110	-14.86	21.41	-0.150906	1.80665	28.4045	[-0.206177229278128;-0.0956353653586076]	[1.66468066031832;1.96073217981623]	[28.1920816823051;28.6169492028812]
'USC00509919'	'WRANGELL AP'	56.4733	-132.387	17.1	1917	2013	96	'ALASKA'	'United States'	97	80	2.41	17.63	-0.0900903	1.99958	23.5767	[-0.173687800059821;-0.00649285337004531]	[1.80973333547605;2.20933396560326]	[23.2951506889506;23.8583290623327]
'USW00025308'	'ANNETTE ISLAND AP'	55.0389	-131.579	33.2	1941	2018	77	'ALASKA'	'United States'	78	77	4.85	17.4	-0.251261	2.45244	25.5883	[-0.313417095608522;-0.189104585428130]	[2.22859989917430;2.69877286664961]	[25.2460555420931;25.9305006390203]
'USW00025309'	'JUNEAU INTL AP'	58.3567	-134.564	4.9	1936	2018	82	'ALASKA'	'United States'	83	71	0.36	17.14	-0.198143	1.82504	24.8602	[-0.262210674436036;-0.134075079907652]	[1.65123530955065;2.01713591344815]	[24.5946009443230;25.1257164336942]
'USW00025325'	'KETCHIKAN INTL AP'	55.3567	-131.712	23.2	1910	2018	108	'ALASKA'	'United States'	109	92	4.52	18	-0.115914	2.1074	25.0632	[-0.186085514336219;-0.0457422570644261]	[1.92458564155257;2.30757901980626]	[24.7892785036332;25.3371545154238]
'USW00025329'	'PETERSBURG 1'	56.8056	-132.937	32.6	1926	2018	92	'ALASKA'	'United States'	93	68	2.05	17.08	-0.236184	1.95763	23.1875	[-0.346556319523176;-0.125811577385759]	[1.74798557309453;2.19242527835901]	[22.8830631722357;23.4920089978238]
'USW00025333'	'SITKA AIRPORT'	57.0481	-135.365	4.3	1944	2018	74	'ALASKA'	'United States'	75	71	4.37	15.67	-0.117862	2.15534	21.917	[-0.206171508401314;-0.0295519286833953]	[1.94064372576156;2.39378750094341]	[21.5951899335709;22.2388034940868]
'USW00025339'	'YAKUTAT STATE AP'	59.5119	-139.671	10.1	1917	2018	101	'ALASKA'	'United States'	102	94	1.26	14.87	-0.223651	2.88808	21.1205	[-0.285239104291467;-0.162062964135664]	[2.64770826654660;3.15026755850935]	[20.7532927251520;21.4876610707357]
'USW00025501'	'KODIAK AP'	57.7511	-152.486	24.4	1949	2018	69	'ALASKA'	'United States'	70	69	1.97	14.93	-0.157142	1.95071	22.3273	[-0.255365460900340;-0.0589182093667725]	[1.74926394755231;2.17535000866307]	[22.0293532450693;22.6251564808969]
'USW00025503'	'KING SALMON'	58.6794	-156.629	19.2	1942	2018	76	'ALASKA'	'United States'	77	73	-4.69	16.59	-0.201346	2.15083	23.7154	[-0.302890694593514;-0.0998011603686234]	[1.93021209174378;2.39667249238245]	[23.3941462704110;24.0365898027113]
'USW00025507'	'HOMER AP'	59.6419	-151.491	19.5	1932	2018	86	'ALASKA'	'United States'	87	81	-0.69	15.37	-0.0495242	1.64085	20.0867	[-0.146627381727877;0.0475789075863490]	[1.48039429160928;1.81870327873732]	[19.8529616995251;20.3204179197527]
'USW00025624'	'COLD BAY AP'	55.2208	-162.732	23.8	1950	2018	68	'ALASKA'	'United States'	69	67	1	12.3	-0.0589685	1.74179	17.4467	[-0.161197956414503;0.0432609316494344]	[1.55858955638460;1.94653452889420]	[17.1760320792060;17.7174451244066]
'USW00025704'	'ADAK'	51.8833	-176.65	5.2	1942	1997	55	'ALASKA'	'United States'	56	51	2.98	11.7	-0.156602	2.01576	17.2031	[-0.286431228170380;-0.0267727373101216]	[1.76852557319703;2.29755949929495]	[16.8388950572929;17.5672666217237]
'USW00025713'	'ST PAUL ISLAND AP'	57.1553	-170.222	10.7	1949	2018	69	'ALASKA'	'United States'	70	69	-0.99	9.66	-0.127447	1.49829	13.0497	[-0.228829458564147;-0.0260650878526878]	[1.34331344765856;1.67115449277484]	[12.8200613289190;13.2793466725452]
'USW00026410'	'CORDOVA M K SMITH AP'	60.4889	-145.451	9.4	1909	2018	109	'ALASKA'	'United States'	110	100	0.97	15.75	-0.12144	2.26661	22.4396	[-0.197578767324229;-0.0453004958128476]	[2.07376705282719;2.47738469679125]	[22.1538036896124;22.7254180095579]
'USW00026411'	'FAIRBANKS INTL AP'	64.8039	-147.876	131.7	1929	2018	89	'ALASKA'	'United States'	90	88	-16.12	20.84	-0.199549	1.94724	28.4355	[-0.273726583130330;-0.125371773544595]	[1.77454515702307;2.13674899501610]	[28.1766943899446;28.6943000716551]
'USW00026412'	'NORTHWAY AP'	62.9614	-141.929	522.1	1942	2018	76	'ALASKA'	'United States'	77	74	-19.95	19.52	-0.210848	1.74623	26.7484	[-0.297221331341233;-0.124474202503160]	[1.57458994629323;1.93658261666711]	[26.4935882423703;27.0031148116755]
'USW00026438'	'SEWARD AP'	60.1283	-149.417	6.7	1908	2018	110	'ALASKA'	'United States'	111	101	-0.19	16.09	-0.119889	2.25824	23.5132	[-0.193846147422777;-0.0459323345628423]	[2.06415305312142;2.47057387270830]	[23.2302262683798;23.7961608570066]
'USW00026442'	'VALDEZ WSO'	61.1303	-146.352	29	1917	2015	98	'ALASKA'	'United States'	99	82	-2.06	15.84	-0.131374	2.30018	22.0303	[-0.209182043680617;-0.0535653934195944]	[2.08867239919329;2.53310270100624]	[21.7125998392416;22.3480594971760]
'USW00026451'	'ANCHORAGE INTL AP'	61.1689	-150.028	36.6	1952	2018	66	'ALASKA'	'United States'	67	65	-4.58	17.68	-0.174952	1.74944	23.2297	[-0.270526974851894;-0.0793777929670528]	[1.56752815653986;1.95245337717749]	[22.9563216372292;23.5031714248428]
'USW00026510'	'MCGRATH AP'	62.9575	-155.61	101.5	1941	2018	77	'ALASKA'	'United States'	78	76	-14.98	19.03	-0.223543	2.03256	26.7814	[-0.284443296942560;-0.162643106447449]	[1.84437406155774;2.23995532221672]	[26.4959400000909;27.0667994636894]
'USW00026528'	'TALKEETNA AP'	62.32	-150.095	106.7	1918	2018	100	'ALASKA'	'United States'	101	97	-5.37	19.22	-0.157179	2.07006	26.3611	[-0.223491180770472;-0.0908668879606509]	[1.89581569777908;2.26031891925464]	[26.1000130662680;26.6222021201879]
'USW00026529'	'TANANA CALHOUN MEM AP'	65.1744	-152.107	69.2	1902	2018	116	'ALASKA'	'United States'	117	94	-17.32	20.15	-0.211969	1.84485	27.5476	[-0.274410143504703;-0.149527668330279]	[1.69056203946862;2.01321860666764]	[27.3128732823675;27.7823218376883]
'USW00026533'	'BETTLES AP'	66.9161	-151.509	195.7	1951	2018	67	'ALASKA'	'United States'	68	66	-18.22	19.3	-0.138121	1.85535	27.1637	[-0.238098785782407;-0.0381442034077940]	[1.66143530491485;2.07190215183577]	[26.8740382617721;27.4533684934812]
'USW00026615'	'BETHEL AP'	60.785	-161.829	31.1	1923	2018	95	'ALASKA'	'United States'	96	94	-9.64	16.17	-0.214115	2.36907	23.7933	[-0.282844408410343;-0.145385998415876]	[2.16782463705035;2.58900122309280]	[23.4897792862939;24.0967299236993]
'USW00026617'	'NOME MUNI AP'	64.5111	-165.44	4	1900	2018	118	'ALASKA'	'United States'	119	109	-10.2	12.91	-0.266909	2.95714	21.1831	[-0.327416985879400;-0.206400278509631]	[2.72426418126849;3.20992378107567]	[20.8332089474980;21.5329348754876]
'USW00027502'	'BARROW POST ROGERS AP'	71.2833	-156.781	9.4	1901	2018	117	'ALASKA'	'United States'	118	99	-21.81	6.11	-0.187998	2.60774	16.1689	[-0.253581578745323;-0.122414751138083]	[2.39126735604170;2.84380006117054]	[15.8432842835161;16.4945203151437]
'USC00010369'	'ASHLAND 3 ENE'	33.2942	-85.7789	311.5	1957	2013	56	'ALABAMA'	'United States'	57	54	12.8	30.83	-0.161925	1.69583	34.3872	[-0.253857649966812;-0.0699931247421713]	[1.50709047069734;1.90821696513035]	[34.0992863988312;34.6750248570451]
'USC00010422'	'AUBURN'	32.6	-85.5	223.1	1893	1970	77	'ALABAMA'	'United States'	78	63	15.25	32.45	-0.0365505	1.28906	36.4637	[-0.138452992626556;0.0653519132181675]	[1.14992804335200;1.44502042450022]	[36.2578280678860;36.6696015175288]
'USC00010505'	'BANKHEAD L&D'	33.4528	-87.3572	85.3	1957	2018	61	'ALABAMA'	'United States'	62	58	13.19	32.54	-0.099426	1.44226	36.1121	[-0.213476715363057;0.0146248066640606]	[1.27786034113438;1.62781717027718]	[35.8693596516029;36.3547864134964]
'USC00010583'	'BAY MINETTE'	30.8839	-87.7853	82.6	1915	2018	103	'ALABAMA'	'United States'	104	88	17.69	32.29	-0.113341	1.25534	35.389	[-0.190111241199273;-0.0365708062393356]	[1.14319467089712;1.37847579938231]	[35.2212648386958;35.5567059828462]
'USC00010655'	'BELLE MINA 2 N'	34.6892	-86.8819	183.8	1950	2018	68	'ALABAMA'	'United States'	69	67	11.53	31.96	-0.0791006	1.73037	35.5991	[-0.187086754215016;0.0288855714639688]	[1.54573559363184;1.93704922596783]	[35.3279368786700;35.8701978833892]
'USC00011084'	'BREWTON 3 SSE'	31.0583	-87.055	25.9	1926	2014	88	'ALABAMA'	'United States'	89	81	17.87	33.19	-0.194912	1.59043	36.2944	[-0.248715698278046;-0.141108751430922]	[1.45154843454165;1.74260064007324]	[36.0786219022646;36.5101890699790]
'USC00011520'	'CENTREVILLE'	32.95	-87.1333	67.1	1917	1973	56	'ALABAMA'	'United States'	57	52	14.95	33.25	-0.0498003	1.3611	36.8912	[-0.156189937406100;0.0565893449441742]	[1.20095959314854;1.54258895816246]	[36.6528635110255;37.1296218213355]
'USC00011566'	'CHATOM'	31.4714	-88.2503	86.9	1949	2018	69	'ALABAMA'	'United States'	70	62	17.04	33.19	-0.156531	1.5168	36.2664	[-0.245243328678301;-0.0678182701640553]	[1.36012433110173;1.69152857188315]	[36.0260455756247;36.5068442396600]
'USC00011620'	'CHILDERSBURG WTP'	33.285	-86.3431	127.4	1957	2018	61	'ALABAMA'	'United States'	62	60	15.1	32.92	-0.195107	1.51261	36.1027	[-0.311091304293342;-0.0791219426686323]	[1.34230171393599;1.70451653023411]	[35.8523505245414;36.3531178099311]
'USC00011694'	'CLANTON'	32.8161	-86.6042	179.8	1893	2018	125	'ALABAMA'	'United States'	126	112	13.84	32.3	-0.182738	1.72446	36.0388	[-0.237722760727207;-0.127753085245337]	[1.59114612324201;1.86893339812093]	[35.8378844392483;36.2397003841542]
'USC00011725'	'CLAYTON'	31.8708	-85.45	173.4	1956	2018	62	'ALABAMA'	'United States'	63	52	15.33	31.99	-0.233386	1.61276	35.1995	[-0.323738778067631;-0.143033910561555]	[1.42938464966424;1.81965338969938]	[34.9221330766345;35.4768875903198]
'USC00011803'	'CODEN'	30.3875	-88.2269	3.7	1956	2014	58	'ALABAMA'	'United States'	59	52	16.91	31.66	-0.298567	1.39987	34.5384	[-0.385155053655607;-0.211978388318718]	[1.24321561308711;1.57627027319961]	[34.2990253741926;34.7777910446227]
'USC00012207'	'DECATUR'	34.5833	-86.9667	177.1	1894	1969	75	'ALABAMA'	'United States'	76	71	11.72	32.32	-0.0564674	1.64931	36.5178	[-0.182112212126927;0.0691773243272542]	[1.46912739744338;1.85159533683362]	[36.2596282717960;36.7760410756099]
'USC00012245'	'DEMOPOLIS L&D'	32.5192	-87.88	30.5	1951	2018	67	'ALABAMA'	'United States'	68	59	14.5	32.61	-0.183459	1.46552	36.031	[-0.291507659710374;-0.0754112869578820]	[1.30220065293321;1.64933214171523]	[35.7884052359124;36.2736504498851]
'USC00012727'	'EUFAULA'	31.8667	-85.15	61.6	1892	1967	75	'ALABAMA'	'United States'	76	66	15.86	32.7	-0.239846	1.64187	36.5558	[-0.329380180825943;-0.150311517071334]	[1.47311047373004;1.82995333005295]	[36.3028364952618;36.8086822121655]
'USC00012813'	'FAIRHOPE 2 NE'	30.5467	-87.8808	7	1917	2018	101	'ALABAMA'	'United States'	102	98	17.74	32.28	-0.0975122	1.11644	35.2619	[-0.164855277947580;-0.0301691873458026]	[1.02278900092464;1.21865701006915]	[35.1214119750533;35.4024595557323]
'USC00012971'	'FLORENCE'	34.8	-87.6833	177.1	1893	1977	84	'ALABAMA'	'United States'	85	63	11.99	32.35	-0.131062	1.58858	36.3184	[-0.213654700202272;-0.0484699996494125]	[1.42680279328785;1.76869542587188]	[36.0695857566434;36.5671667998458]
'USC00013151'	'GADSDEN'	34.0167	-86	174	1893	1958	65	'ALABAMA'	'United States'	66	56	12.96	32.76	-0.126658	1.48785	37.0572	[-0.235425780357955;-0.0178900989523166]	[1.32055442875392;1.67634979073497]	[36.8053582986217;37.3091078699708]
'USC00013154'	'GADSDEN'	34.0219	-85.9878	172.2	1953	2018	65	'ALABAMA'	'United States'	66	60	12.32	31.91	-0.209938	1.58235	35.7717	[-0.302048930323317;-0.117826311292916]	[1.41288863511732;1.77214525165709]	[35.5162001773261;36.0272425254892]
'USC00013160'	'GAINESVILLE LOCK'	32.8347	-88.1342	38.1	1957	2018	61	'ALABAMA'	'United States'	62	55	13.66	32.43	-0.174637	1.47382	35.9178	[-0.289286203703690;-0.0599877866597414]	[1.30398748043945;1.66576658031929]	[35.6647551960207;36.1708445423563]
'USC00013399'	'GOODWATER'	33.0667	-86.05	307.8	1895	1954	59	'ALABAMA'	'United States'	60	56	14.32	32.42	-0.182113	1.72196	36.3274	[-0.292074394010652;-0.0721519426655122]	[1.52800974027653;1.94053951226190]	[36.0357653974452;36.6189740471142]
'USC00013511'	'GREENSBORO'	32.7019	-87.5814	67.4	1890	2018	128	'ALABAMA'	'United States'	129	118	15.02	32.73	-0.176441	1.57721	36.1879	[-0.240945251374480;-0.111936312122877]	[1.45599881984236;1.70850511485740]	[36.0063959323796;36.3693711270298]
'USC00013519'	'GREENVILLE'	31.79	-86.6086	104.2	1920	2018	98	'ALABAMA'	'United States'	99	85	16.4	32.75	-0.13148	1.47662	35.9505	[-0.207297449483919;-0.0556626254113891]	[1.34407197242166;1.62223604718382]	[35.7502511999438;36.1508025762503]
'USC00013645'	'HAMILTON 3 S'	34.0967	-87.9914	132.6	1962	2018	56	'ALABAMA'	'United States'	57	56	12.42	32.4	-0.0380664	1.53015	36.0288	[-0.163745127547244;0.0876123905525879]	[1.34816154807865;1.73671134061110]	[35.7638689969574;36.2938026033085]
'USC00013761'	'HEADLAND'	31.3625	-85.3397	112.8	1950	2018	68	'ALABAMA'	'United States'	69	58	16.35	32.74	-0.0481898	1.14445	35.9996	[-0.146834034534501;0.0504544056990294]	[1.01716251943163;1.28766297989001]	[35.8102440031309;36.1889967881488]
'USC00013775'	'HEFLIN'	33.6483	-85.6006	259.1	1956	2018	62	'ALABAMA'	'United States'	63	55	12.64	31.23	-0.16268	1.66535	34.7521	[-0.244734986167143;-0.0806248433286411]	[1.48375337062130;1.86916253552538]	[34.4739027094861;35.0302268490023]
'USC00013816'	'HIGHLAND HOME'	31.8814	-86.2503	132	1892	2012	120	'ALABAMA'	'United States'	121	112	15.63	32.06	-0.194536	1.39865	35.6842	[-0.255880118768171;-0.133192523267821]	[1.29007789087085;1.51636433487806]	[35.5201263653683;35.8482061642905]
'USC00014502'	'LAFAYETTE 2W'	32.9069	-85.4336	225.6	1944	2018	74	'ALABAMA'	'United States'	75	65	14.6	32.06	-0.192241	1.54358	35.6729	[-0.266322646425413;-0.118158728973240]	[1.38904334591068;1.71530634381356]	[35.4366421573213;35.9092096129112]
'USC00014845'	'LINCOLN LOCK 4'	33.6333	-86.1833	156.1	1896	1949	53	'ALABAMA'	'United States'	54	51	13.37	32.53	-0.0386827	1.35588	36.6357	[-0.156820979095136;0.0794555284628158]	[1.19248874139720;1.54165822167742]	[36.3939209427144;36.8774632683699]
'USC00014976'	'MADISON'	34.7	-86.75	177.1	1894	1974	80	'ALABAMA'	'United States'	81	74	11.84	32.44	-0.202663	1.88485	36.7831	[-0.273469334605892;-0.131856845866132]	[1.70653098207344;2.08180565052846]	[36.5121851386618;37.0539961229780]
'USC00015121'	'MARION JUNCTION 2 NE'	32.4714	-87.2314	61	1950	2018	68	'ALABAMA'	'United States'	69	68	14.56	32.56	-0.110683	1.46493	35.6605	[-0.211888988693434;-0.00947775290673621]	[1.31075189556279;1.63724190811288]	[35.4339919992190;35.8870303131060]
'USC00015555'	'MONTGOMERY WB CITY'	32.3833	-86.3	78	1872	1954	82	'ALABAMA'	'United States'	83	81	15.13	32.39	-0.0444178	1.11786	36.102	[-0.133550485264288;0.0447149149508770]	[1.01039546832863;1.23675256418781]	[35.9443329288182;36.2596949115692]
'USC00015635'	'MOULTON 2'	34.4883	-87.2989	189.6	1957	2018	61	'ALABAMA'	'United States'	62	59	11.84	31.69	-0.173738	1.56039	35.4152	[-0.281019606246170;-0.0664569528243013]	[1.38574358787762;1.75704472956084]	[35.1570590101186;35.6733961796562]
'USC00016129'	'OPELIKA'	32.6592	-85.4492	195.1	1957	2018	61	'ALABAMA'	'United States'	62	55	14.14	31.75	-0.248168	1.36856	35.3698	[-0.337955027439564;-0.158380147076306]	[1.21850167167745;1.53710419015578]	[35.1407094260163;35.5989058393583]
'USC00016218'	'OZARK 6 NNW'	31.5333	-85.6833	143.3	1902	1986	84	'ALABAMA'	'United States'	85	78	17.05	32.74	-0.0761055	1.30412	36.3019	[-0.154787603638680;0.00257667342864057]	[1.18121937325296;1.43980158007730]	[36.1172304134581;36.4865947962252]
'USC00016478'	'PINSON'	33.6906	-86.685	185.3	1951	2014	63	'ALABAMA'	'United States'	64	63	12.92	31.82	-0.110257	1.75311	35.4974	[-0.220363612515852;-0.000149593979076434]	[1.56018495739713;1.96988961546699]	[35.2142061843132;35.7806008590897]
'USC00016640'	'PRATTVILLE'	32.4833	-86.4833	92	1899	1977	78	'ALABAMA'	'United States'	79	69	15.5	32.38	-0.092681	1.28256	35.9708	[-0.207050617650660;0.0216885566504680]	[1.14488716705585;1.43678830756770]	[35.7706653095548;36.1709907973487]
'USC00016719'	'PUSHMATAHA'	32.2	-88.35	78.9	1891	1964	73	'ALABAMA'	'United States'	74	70	15.62	32.38	-0.231722	1.77213	36.0687	[-0.303308793391682;-0.160135495558485]	[1.60127340045444;1.96121144104036]	[35.8076604367187;36.3297201325086]
'USC00016988'	'ROBERTSDALE'	30.5653	-87.7017	49.1	1924	2018	94	'ALABAMA'	'United States'	95	81	17.74	32.34	-0.130377	1.14442	35.4914	[-0.213708995433259;-0.0470446126789357]	[1.03789591145676;1.26187883404004]	[35.3315197358418;35.6513110532236]
'USC00017131'	'RUSSELLVILLE NO 2'	34.51	-87.7319	253	1953	2018	65	'ALABAMA'	'United States'	66	58	11.18	31.43	-0.101414	1.5406	35.0757	[-0.221122770070205;0.0182939128870516]	[1.36291462130728;1.74144420852743]	[34.8149497931560;35.3363532764605]
'USC00017157'	'SAINT BERNARD'	34.1736	-86.8133	243.8	1907	2018	111	'ALABAMA'	'United States'	112	106	12.5	31.8	-0.0930904	1.65129	35.5877	[-0.170852818247662;-0.0153278912509624]	[1.51304386756349;1.80215888912452]	[35.3845320375178;35.7909632646698]
'USC00017207'	'SAND MT SUBSTN'	34.2878	-85.9681	362.7	1949	2018	69	'ALABAMA'	'United States'	70	66	10.89	30.38	-0.130856	1.64632	33.942	[-0.212708650240937;-0.0490039340287931]	[1.47823446299090;1.83350814357158]	[33.6893214811020;34.1945857182237]
'USC00017304'	'SCOTTSBORO'	34.6736	-86.0536	187.5	1891	2018	127	'ALABAMA'	'United States'	128	113	12	31.71	-0.180703	1.77072	35.6016	[-0.254612768413901;-0.106792310025527]	[1.62752845150607;1.92651400647946]	[35.3910874777349;35.8121224643819]
'USC00017366'	'SELMA'	32.4111	-87.0144	44.8	1896	2018	122	'ALABAMA'	'United States'	123	119	15.95	33.12	-0.176473	1.41174	36.5657	[-0.234561122801485;-0.118384591898841]	[1.30571471235183;1.52638191662566]	[36.4053727159460;36.7259380664220]
'USC00017999'	'SYLACAUGA 4 NE'	33.2053	-86.2114	149.4	1950	2018	68	'ALABAMA'	'United States'	69	54	13.96	32.02	-0.21132	1.38546	35.5036	[-0.317591143623933;-0.105049303690168]	[1.22713898511070;1.56420016666547]	[35.2659398540589;35.7412520229803]
'USC00018024'	'TALLADEGA'	33.4164	-86.135	136.6	1893	2018	125	'ALABAMA'	'United States'	126	112	14.15	32.46	-0.134243	1.66724	36.1289	[-0.198526126478989;-0.0699592342515908]	[1.53618681395540;1.80946446576170]	[35.9322472680898;36.3255666207143]
'USC00018178'	'THOMASVILLE'	31.9172	-87.7347	118.9	1891	2014	123	'ALABAMA'	'United States'	124	113	15.61	32.86	-0.14784	1.49996	36.3641	[-0.214706994359399;-0.0809728799470712]	[1.38092281274910;1.62925181532337]	[36.1873337575443;36.5407929641932]
'USC00018209'	'THORSBY EXP STN'	32.9206	-86.6708	207.3	1957	2018	61	'ALABAMA'	'United States'	62	53	13.66	31.75	-0.189172	1.44506	35.1414	[-0.299547098351148;-0.0787961933269457]	[1.27776303115188;1.63425755185056]	[34.8903166959356;35.3924053043329]
'USC00018323'	'TROY'	31.8075	-85.9722	165.2	1908	2018	110	'ALABAMA'	'United States'	111	103	16.09	32.38	-0.125595	1.52103	35.8254	[-0.195929677405349;-0.0552596171082387]	[1.39490729014793;1.65855528985808]	[35.6374768519361;36.0133224329841]
'USC00018385'	'TUSCALOOSA OLIVER DAM'	33.2097	-87.5936	46.3	1900	1987	87	'ALABAMA'	'United States'	88	69	13.69	32.87	-0.106858	1.42729	36.5451	[-0.204825012509067;-0.00889195398445367]	[1.28057937866735;1.59081672478846]	[36.3268101747659;36.7634104424121]
'USC00018398'	'TUSKEGEE'	32.4333	-85.7	139.9	1899	1954	55	'ALABAMA'	'United States'	56	51	15.78	32.89	-0.199327	1.42897	37.0119	[-0.301755665648178;-0.0968985008132573]	[1.26419105526955;1.61522216432275]	[36.7612350771123;37.2624831506244]
'USC00018438'	'UNION SPRINGS 9 S'	32.0142	-85.7464	134.1	1892	2016	124	'ALABAMA'	'United States'	125	111	15.21	32.41	-0.23061	1.60272	35.8929	[-0.283502291204908;-0.177717241915064]	[1.47954422782552;1.73615242611694]	[35.7061449914896;36.0795619762088]
'USC00018469'	'VALLEY HEAD'	34.5686	-85.6064	341.7	1893	2018	125	'ALABAMA'	'United States'	126	118	11.26	30.9	-0.192201	1.84851	34.7738	[-0.259174585522770;-0.125227442380412]	[1.70549664750219;2.00351235026452]	[34.5605349184097;34.9870373480273]
'USC00018517'	'VERNON'	33.7392	-88.1275	90.8	1956	2018	62	'ALABAMA'	'United States'	63	55	13.07	32.6	-0.142241	1.45656	36.0962	[-0.217158116360390;-0.0673237583620263]	[1.30140086607676;1.63022163958507]	[35.8546977921269;36.3377817696439]
'USW00003856'	'HUNTSVILLE INTL AP'	34.6439	-86.7861	190.2	1958	2018	60	'ALABAMA'	'United States'	61	59	11.28	31.62	-0.184525	1.61071	35.57	[-0.300412360801800;-0.0686374612510125]	[1.42724774344571;1.81776055658752]	[35.3011277724205;35.8387754421592]
'USW00013876'	'BIRMINGHAM AP'	33.5656	-86.745	187.5	1930	2018	88	'ALABAMA'	'United States'	89	88	13.32	32.02	-0.117493	1.574	35.7206	[-0.209290414751320;-0.0256958996034680]	[1.42775537995716;1.73521384499949]	[35.5061005511167;35.9350838761998]
'USW00013894'	'MOBILE'	30.6794	-88.2397	63.4	1948	2018	70	'ALABAMA'	'United States'	71	70	17.16	32.49	-0.0585782	1.03895	35.6176	[-0.161911876597504;0.0447554013833314]	[0.930140545973428;1.16048151365706]	[35.4584496370492;35.7767424005158]
'USW00013895'	'MONTGOMERY AP'	32.2997	-86.4075	61.6	1948	2018	70	'ALABAMA'	'United States'	71	70	15.56	33	-0.208836	1.47541	36.2955	[-0.299910421694573;-0.117761319888682]	[1.32626075605470;1.64132286359184]	[36.0735672208981;36.5174006244724]
'USW00013896'	'MUSCLE SHOALS RGNL AP'	34.7442	-87.5997	164.6	1940	2018	78	'ALABAMA'	'United States'	79	74	11.44	32.02	-0.177395	1.66354	36.0528	[-0.275125506749959;-0.0796638760322251]	[1.49636009433902;1.84939722669237]	[35.8065263614076;36.2990571649822]
'USW00093806'	'TUSCALOOSA MUNI AP'	33.2119	-87.6161	45.7	1948	2018	70	'ALABAMA'	'United States'	71	64	14.21	32.91	-0.103435	1.44926	36.5275	[-0.215396532166158;0.00852668035391899]	[1.29078842181416;1.62718047204026]	[36.2945593873552;36.7604510749503]
'USC00030130'	'ALUM FK'	34.7961	-92.8417	212.8	1937	2018	81	'ARKANSAS'	'United States'	82	80	11.83	32.39	-0.104552	1.70888	36.5202	[-0.201371751302548;-0.00773243490580933]	[1.54259844937992;1.89308213474276]	[36.2758937950031;36.7645493470161]
'USC00030240'	'ARKANSAS POST'	34.025	-91.3444	59.1	1963	2018	55	'ARKANSAS'	'United States'	56	51	12.24	32.39	-0.219746	1.68827	35.854	[-0.312609216412293;-0.126882199914972]	[1.49575586195209;1.90555530546388]	[35.5600213168796;36.1480055524969]
'USC00030458'	'BATESVILLE LVSTK'	35.8306	-91.7944	174	1941	2018	77	'ARKANSAS'	'United States'	78	74	10.48	32.42	-0.144887	2.10771	37.0866	[-0.222868888781226;-0.0669051225699926]	[1.90696106591306;2.32959759016057]	[36.7816450462720;37.3915140033497]
'USC00030460'	'BATESVILLE L&D 1'	35.7594	-91.6383	88.4	1951	2018	67	'ARKANSAS'	'United States'	68	64	10.41	32.68	-0.083549	1.77535	37.1945	[-0.181022751781913;0.0139247261062690]	[1.58768349131755;1.98519972772726]	[36.9140245578232;37.4750411497066]
'USC00030528'	'BEE BRANCH'	35.45	-92.4	198.1	1892	1952	60	'ARKANSAS'	'United States'	61	55	11.73	33.21	-0.188934	2.37254	37.9967	[-0.299684688746465;-0.0781827331842293]	[2.10077602195878;2.67945175100062]	[37.5910005968277;38.4023498948475]
'USC00030536'	'BEEDEVILLE 4 NE'	35.4586	-91.0567	67.7	1964	2018	54	'ARKANSAS'	'United States'	55	52	9.98	32.52	-0.16257	1.84728	36.675	[-0.245278838365086;-0.0798615070589581]	[1.64175181908136;2.07854393589711]	[36.3582645540377;36.9916821274858]
'USC00030586'	'BENTONVILLE 4 S'	36.3219	-94.215	371.9	1943	2007	64	'ARKANSAS'	'United States'	65	59	8.97	31.04	-0.0997949	1.983	35.5702	[-0.187290349323676;-0.0122994470569617]	[1.76934684501437;2.22245148568495]	[35.2478915321487;35.8924713453614]
'USC00030764'	'BLAKELY MTN DAM'	34.5697	-93.1947	129.8	1956	2018	62	'ARKANSAS'	'United States'	63	54	11.54	32.44	-0.155568	1.68604	37.0277	[-0.249668037523363;-0.0614688567143055]	[1.49797513214291;1.89770656504481]	[36.7413998394561;37.3140072040002]
'USC00030798'	'BLUE MTN DAM'	35.1161	-93.6506	129.8	1967	2018	51	'ARKANSAS'	'United States'	52	51	10.85	32.94	-0.122707	1.84342	37.8245	[-0.237690775737674;-0.00772279945363226]	[1.62232746971908;2.09465011385597]	[37.4960870648016;38.1529027281045]
'USC00030806'	'BLYTHEVILLE'	35.9239	-89.9044	76.8	1926	2013	87	'ARKANSAS'	'United States'	88	79	9.71	32.54	-0.14853	1.51825	36.9034	[-0.225129284189271;-0.0719307248889025]	[1.37813572525455;1.67260667386130]	[36.6905314803763;37.1162424962322]
'USC00030936'	'BRINKLEY'	34.8822	-91.2153	56.4	1883	2017	134	'ARKANSAS'	'United States'	135	118	11.3	32.82	-0.108272	1.76344	37.0593	[-0.184156802626507;-0.0323865454915939]	[1.62311905217072;1.91589892982740]	[36.8530693183191;37.2654959564316]
'USC00031152'	'CAMDEN 1'	33.59	-92.8236	35.4	1890	2018	128	'ARKANSAS'	'United States'	129	123	13.79	33.34	-0.141702	1.76532	37.1157	[-0.215233724422979;-0.0681696450931524]	[1.62693833159016;1.91546842729163]	[36.9135891209716;37.3178935883347]
'USC00031596'	'CONWAY'	35.1033	-92.4903	95.1	1893	2018	125	'ARKANSAS'	'United States'	126	111	11.97	33.37	-0.0794247	2.11113	37.6244	[-0.162438701456637;0.00358936623697022]	[1.93454999401356;2.30381881300345]	[37.3676884789731;37.8811546888670]
'USC00031632'	'CORNING'	36.4197	-90.5858	91.4	1893	2018	125	'ARKANSAS'	'United States'	126	116	9.38	32.33	-0.065507	1.76645	36.8026	[-0.137500699118293;0.00648660773612945]	[1.62550145147978;1.91961146781520]	[36.5954783150400;37.0097978817846]
'USC00031730'	'CROSSETT 2 SSE'	33.1111	-91.9481	54.9	1915	2018	103	'ARKANSAS'	'United States'	104	90	14.11	33.18	-0.154082	1.7485	36.6824	[-0.212034396742453;-0.0961303883632051]	[1.59938825141100;1.91152336850714]	[36.4557994349680;36.9090500545817]
'USC00031838'	'DARDANELLE'	35.2342	-93.1675	112.8	1909	2018	109	'ARKANSAS'	'United States'	110	103	11.88	33.29	-0.138483	1.82914	37.6108	[-0.212712166290009;-0.0642541187373041]	[1.67639377589555;1.99580566733346]	[37.3839501260504;37.8377207588532]
'USC00031962'	'DERMOTT 3 NE'	33.5597	-91.385	44.2	1963	2018	55	'ARKANSAS'	'United States'	56	54	12.4	33.2	-0.216281	1.50778	37.0229	[-0.315774710942081;-0.116787295661274]	[1.33830665246118;1.69870304341967]	[36.7658756955868;37.2798850172304]
'USC00032148'	'DUMAS'	33.8886	-91.5317	49.7	1915	2018	103	'ARKANSAS'	'United States'	104	96	13.23	33.5	-0.0633367	1.67381	37.1654	[-0.149700064191429;0.0230266037030242]	[1.52504202072362;1.83708502021065]	[36.9476560531801;37.3831497434174]
'USC00032355'	'EUDORA'	33.1144	-91.2628	41.1	1962	2018	56	'ARKANSAS'	'United States'	57	54	13.45	33.52	-0.117801	1.47039	36.9798	[-0.244406249535166;0.00880438562978596]	[1.29481761500298;1.66976126440799]	[36.7213450497626;37.2382304157546]
'USC00032356'	'EUREKA SPRINGS 3 WNW'	36.4164	-93.7917	432.8	1902	2012	110	'ARKANSAS'	'United States'	111	108	9.91	31.48	-0.133917	2.11563	36.1183	[-0.206330039419292;-0.0615035429472721]	[1.94243884121640;2.30425234138403]	[35.8617763450757;36.3748247952225]
'USC00032442'	'FAYETTEVILLE'	36.0833	-94.1667	417.9	1892	1960	68	'ARKANSAS'	'United States'	69	55	10.01	31.49	-0.093771	1.88197	36.0874	[-0.209147982338081;0.0216060244756159]	[1.66250434851783;2.13040081045795]	[35.7629733602126;36.4119246399380]
'USC00032444'	'FAYETTEVILLE EXP STN'	36.1006	-94.1744	387.1	1892	2018	126	'ARKANSAS'	'United States'	127	111	9.73	31.24	-0.141482	1.95886	35.8994	[-0.212609019322249;-0.0703545913654526]	[1.80116711300498;2.13036638022236]	[35.6655248621011;36.1332841412061]
'USC00032794'	'GILBERT'	35.9886	-92.7161	184.7	1936	2018	82	'ARKANSAS'	'United States'	83	81	11.47	32.49	-0.0743931	1.84795	37.0465	[-0.168094000322769;0.0193077709633627]	[1.66941345332901;2.04556951138853]	[36.7845058115214;37.3084392648905]
'USC00032930'	'GRAVETTE'	36.4261	-94.4481	384	1898	2018	120	'ARKANSAS'	'United States'	121	118	9.87	31.76	-0.137245	2.23975	36.3808	[-0.203689097304442;-0.0708002170246588]	[2.06523474404154;2.42901430823751]	[36.1221197861285;36.6394390037834]
'USC00032978'	'GREERS FERRY DAM'	35.5206	-91.9997	160.6	1962	2018	56	'ARKANSAS'	'United States'	57	54	10.01	31.93	-0.150253	1.849	36.5614	[-0.247016865167317;-0.0534896811728331]	[1.64137353162568;2.08290127091287]	[36.2462174909529;36.8765126856070]
'USC00033242'	'HELENA'	34.5211	-90.59	59.4	1897	2018	121	'ARKANSAS'	'United States'	122	99	11.7	32.61	-0.0484312	1.41594	36.2974	[-0.114918912746756;0.0180564345322898]	[1.29689624114526;1.54591512929083]	[36.1200731725460;36.4747041682166]
'USC00033428'	'HOPE 3 NE'	33.7092	-93.5564	114.3	1892	2018	126	'ARKANSAS'	'United States'	127	101	13.25	33.24	-0.120464	2.02192	37.1671	[-0.193002823778142;-0.0479246840082816]	[1.85201398754543;2.20740944234487]	[36.9146512067420;37.4195896493340]
'USC00033734'	'JONESBORO 2 NE'	35.8489	-90.6589	94.5	1890	2018	128	'ARKANSAS'	'United States'	129	114	10.1	32.75	-0.0640292	1.69083	37.0151	[-0.131088611141550;0.00303021597023204]	[1.55659123472827;1.83665341550067]	[36.8165807312011;37.2135355360742]
'USC00033821'	'KEISER'	35.6872	-90.0964	70.7	1959	2018	59	'ARKANSAS'	'United States'	60	58	9.23	32.17	-0.0949077	1.14943	36.4753	[-0.198925574637377;0.00911011082508044]	[1.02176248873626;1.29304966610777]	[36.2842069661422;36.6663974161150]
'USC00033862'	'KEO'	34.6033	-91.9928	70.4	1948	2018	70	'ARKANSAS'	'United States'	71	69	11.42	31.99	-0.140545	1.52438	35.7368	[-0.219549600311330;-0.0615399400460718]	[1.37542006642849;1.68946287393663]	[35.5084731825086;35.9651042153754]
'USC00034106'	'LEAD HILL'	36.4194	-92.9158	253	1927	2018	91	'ARKANSAS'	'United States'	92	88	10.02	32.28	-0.160725	2.35485	37.2295	[-0.232798055632351;-0.0886524119781490]	[2.14705214155571;2.58275179212719]	[36.9165475449135;37.5424287395605]
'USC00034251'	'LITTLE ROCK ST CAPITOL'	34.75	-92.2833	103.9	1879	1942	63	'ARKANSAS'	'United States'	64	62	11.13	31.62	-0.0559482	1.52399	36.0047	[-0.167863901178680;0.0559674154151658]	[1.35426163770293;1.71500110979005]	[35.7562493838250;36.2531576828677]
'USC00034548'	'MAGNOLIA'	33.295	-93.2325	99.1	1948	2018	70	'ARKANSAS'	'United States'	71	60	14.12	33.07	-0.16717	1.76073	36.8805	[-0.277341685220069;-0.0569978237172352]	[1.56556924837445;1.98022482359781]	[36.5905184169734;37.1704289233804]
'USC00034562'	'MALVERN'	34.3947	-92.8364	91.4	1883	2018	135	'ARKANSAS'	'United States'	136	107	12.83	33.21	-0.0784595	1.77363	37.3688	[-0.155340811852322;-0.00157811347592590]	[1.62583945052932;1.93485078912921]	[37.1515480338178;37.5859747577690]
'USC00034572'	'MAMMOTH SPRING'	36.4947	-91.535	153	1904	2018	114	'ARKANSAS'	'United States'	115	106	10	31.86	-0.196336	1.86256	36.7619	[-0.271159203516905;-0.121513280539874]	[1.70889878195389;2.03003310649948]	[36.5341214626866;36.9895947575339]
'USC00034638'	'MARIANNA 2 S'	34.7392	-90.7664	71.3	1899	2018	119	'ARKANSAS'	'United States'	120	102	11.37	32.5	-0.0570948	1.45662	36.3941	[-0.137392613338107;0.0232029753508997]	[1.33211992685279;1.59275447992960]	[36.2112367005506;36.5769223613823]
'USC00034756'	'MENA'	34.5978	-94.29	351.1	1891	2018	127	'ARKANSAS'	'United States'	128	123	11.36	31.94	-0.164419	2.05216	36.4	[-0.229284497573715;-0.0995531871018677]	[1.89763372694667;2.21927603040058]	[36.1684081362346;36.6315358965373]
'USC00034938'	'MORRILTON'	35.1581	-92.7672	103.6	1919	2018	99	'ARKANSAS'	'United States'	100	85	11.89	33.35	-0.09887	1.92184	37.7185	[-0.186191196556334;-0.0115488064569850]	[1.74180310223786;2.12048684898709]	[37.4538604082221;37.9830718338090]
'USC00035036'	'MTN HOME 1 NNW'	36.3458	-92.3939	243.8	1902	2018	116	'ARKANSAS'	'United States'	117	96	9.77	31.79	-0.0816669	1.97486	36.5965	[-0.162635627349825;-0.000698161002271755]	[1.80105720898766;2.16543729099151]	[36.3408161391871;36.8521289828644]
'USC00035186'	'NEWPORT'	35.6042	-91.2744	69.5	1884	2018	134	'ARKANSAS'	'United States'	135	122	10.34	32.76	-0.0920777	1.86094	37.1877	[-0.156990555183909;-0.0271648560348929]	[1.71952651881866;2.01398605983560]	[36.9765989393801;37.3987549904584]
'USC00035200'	'NIMROD DAM'	34.9553	-93.1594	146.3	1942	2018	76	'ARKANSAS'	'United States'	77	71	11.42	32.84	-0.167626	1.9176	37.5969	[-0.261527892556720;-0.0737234695563419]	[1.72524163102524;2.13140961484402]	[37.3093585615607;37.8844282915262]
'USC00035376'	'OKAY'	33.7667	-93.9167	91.4	1915	1992	77	'ARKANSAS'	'United States'	78	63	14.1	33.38	-0.0806471	1.6802	37.1447	[-0.168016591963312;0.00672237429948039]	[1.50254812919072;1.87886124365892]	[36.8798106794878;37.4095793002757]
'USC00035508'	'OZARK'	35.4833	-93.8167	118.9	1892	1994	102	'ARKANSAS'	'United States'	103	90	11.29	33.32	-0.0937558	2.05935	37.9918	[-0.166450879963469;-0.0210606880331243]	[1.87762112876022;2.25865942799122]	[37.7205443163102;38.2631199579883]
'USC00035754'	'PINE BLUFF'	34.2256	-92.0186	70.1	1884	2018	134	'ARKANSAS'	'United States'	135	122	12.87	33.29	-0.0817033	1.71336	37.3495	[-0.160150758455445;-0.00325574883732190]	[1.57707526139744;1.86141850599974]	[37.1511127883363;37.5477930806130]
'USC00035820'	'POCAHONTAS 1'	36.2642	-90.9683	96	1894	2018	124	'ARKANSAS'	'United States'	125	121	9.83	32.35	-0.0972337	1.81015	36.8407	[-0.168486495508147;-0.0259809878343171]	[1.66937284006374;1.96280070408080]	[36.6327571194350;37.0486623701134]
'USC00035866'	'PORTLAND'	33.2511	-91.5058	39	1909	2018	109	'ARKANSAS'	'United States'	110	101	14.01	33.26	-0.132627	1.60776	36.7592	[-0.218980093347691;-0.0462733619744417]	[1.46830884937339;1.76044953834840]	[36.5547116492960;36.9637510967880]
'USC00035908'	'PRESCOTT 2 NNW'	33.8203	-93.3878	93.9	1890	2018	128	'ARKANSAS'	'United States'	129	123	13.42	33.54	-0.132167	2.03596	37.3655	[-0.182517939808221;-0.0818169465652826]	[1.88533207713569;2.19862925266922]	[37.1395606196903;37.5913807263264]
'USC00036248'	'ROGERS'	36.3667	-94.1	415.1	1892	1975	83	'ARKANSAS'	'United States'	84	75	10.02	31.02	-0.102495	2.19789	35.5706	[-0.197021662810655;-0.00796807740022720]	[1.97974586281547;2.44006619471575]	[35.2479764292471;35.8932797353246]
'USC00036253'	'ROHWER 2 NNE'	33.8103	-91.2778	45.7	1959	2018	59	'ARKANSAS'	'United States'	60	57	11.95	32.44	-0.210328	1.37822	36.2696	[-0.308813343982145;-0.111842793594368]	[1.22666206543817;1.54850561234222]	[36.0405948631600;36.4987003177445]
'USC00036376'	'SAINT CHARLES'	34.3703	-91.1242	61	1930	2018	88	'ARKANSAS'	'United States'	89	73	11.79	32.79	-0.0538269	1.47261	36.8264	[-0.148458793009835;0.0408050215779777]	[1.32414069035197;1.63773428601076]	[36.6076528693611;37.0452463432394]
'USC00036506'	'SEARCY'	35.2678	-91.7167	70.1	1892	2018	126	'ARKANSAS'	'United States'	127	98	11.59	33.29	-0.0455976	1.74348	37.6613	[-0.136231213937088;0.0450360445801196]	[1.58673340632105;1.91570411625971]	[37.4347992161192;37.8878043358823]
'USC00036918'	'STUTTGART'	34.4764	-91.5381	68	1890	1978	88	'ARKANSAS'	'United States'	89	85	12.36	33.11	-0.133934	1.80786	37.2995	[-0.231955065578673;-0.0359137311674666]	[1.63480645424620;1.99924324894133]	[37.0474466723644;37.5514823805443]
'USC00036920'	'STUTTGART 9 ESE'	34.4744	-91.4172	60.4	1936	2018	82	'ARKANSAS'	'United States'	83	79	11.11	32.33	-0.110707	1.41434	36.1149	[-0.213323871998066;-0.00809092317749782]	[1.27345227429398;1.57081143995659]	[35.9096755085985;36.3200424722863]
'USC00036928'	'SUBIACO'	35.3028	-93.6369	152.4	1897	2018	121	'ARKANSAS'	'United States'	122	118	11.39	33.3	-0.152469	2.09354	37.9536	[-0.213530483555530;-0.0914080162327662]	[1.93288372054021;2.26755105786662]	[37.7137018521418;38.1935788749075]
'USC00037488'	'WALDRON'	34.9228	-94.0944	218.2	1919	2018	99	'ARKANSAS'	'United States'	100	89	12.43	33.35	-0.180452	2.04276	37.8562	[-0.261980544208731;-0.0989236311392105]	[1.85774758709971;2.24620821135717]	[37.5833439231791;38.1290318321493]
'USC00037582'	'WARREN 2 WSW'	33.6044	-92.0997	64	1893	2011	118	'ARKANSAS'	'United States'	119	109	13.54	33.33	-0.141473	1.79863	37.2315	[-0.217985792364701;-0.0649611452582315]	[1.65127586897783;1.95912823245549]	[37.0135725518378;37.4494876686295]
'USC00037712'	'W MEMPHIS'	35.1242	-90.1805	65.5	1962	2018	56	'ARKANSAS'	'United States'	57	54	10.49	32.13	-0.11309	1.1893	35.9234	[-0.209323390223059;-0.0168568977764315]	[1.05558502908396;1.33996374912502]	[35.7204697460949;36.1262798144965]
'USC00038052'	'WYNNE'	35.2547	-90.7964	79.2	1908	2018	110	'ARKANSAS'	'United States'	111	101	10.82	32.61	-0.111335	1.66894	36.6028	[-0.185368872962526;-0.0373001274579346]	[1.52963633792195;1.82092060028050]	[36.3942003266056;36.8113203313269]
'USW00013963'	'LITTLE ROCK AP ADAMS FLD'	34.7272	-92.2389	78.6	1938	2018	80	'ARKANSAS'	'United States'	81	79	11.49	32.91	-0.0916262	1.7959	37.2099	[-0.189907134059505;0.00665471771301891]	[1.61761720997321;1.99383310677485]	[36.9506958932771;37.4690053052887]
'USW00013964'	'FT SMITH RGNL AP'	35.3331	-94.3625	136.9	1945	2018	73	'ARKANSAS'	'United States'	74	72	11.13	33.19	-0.169488	2.00092	37.709	[-0.251148682895753;-0.0878269609060426]	[1.80214557277237;2.22162544649976]	[37.4143465572785;38.0035722826292]
'USW00013971'	'HARRISON BOONE CO AP'	36.2667	-93.1567	418.8	1948	2018	70	'ARKANSAS'	'United States'	71	58	8.89	30.57	0.0322062	1.49338	35.2744	[-0.100211310134316;0.164623715994933]	[1.31211563174962;1.69967759355767]	[35.0173704208157;35.5314876926417]
'USW00013977'	'TEXARKANA WEBB FLD'	33.4536	-94.0075	110	1892	2018	126	'ARKANSAS'	'United States'	127	120	13.96	33.67	-0.13472	1.85096	37.6811	[-0.193217583170535;-0.0762230541825006]	[1.70857667100757;2.00521370846344]	[37.4712994185849;37.8908951671201]
'USW00093988'	'PINE BLUFF GRIDER FLD'	34.175	-91.9347	63.1	1948	2018	70	'ARKANSAS'	'United States'	71	69	11.96	32.79	-0.100776	1.49168	36.8064	[-0.204722491318765;0.00316980670072861]	[1.33476311171026;1.66703381609483]	[36.5763269451690;37.0364496642452]
'USW00093992'	'EL DORADO S AR RGNL AP'	33.2208	-92.8142	76.8	1892	2018	126	'ARKANSAS'	'United States'	127	108	14.11	33.39	-0.159618	1.80589	37.0936	[-0.228666007901768;-0.0905704886561314]	[1.65839960158967;1.96648982980271]	[36.8757546620018;37.3114985390576]
'USW00093993'	'FAYETTEVILLE DRAKE FLD'	36.0097	-94.1694	381.3	1949	2018	69	'ARKANSAS'	'United States'	70	60	9.57	31.04	-0.116485	1.82367	35.6333	[-0.213932036487287;-0.0190379028230478]	[1.62419033636286;2.04763866115397]	[35.3360096745162;35.9305754556893]
'USC00020060'	'AGUILA'	33.9433	-113.188	659.9	1935	2018	83	'ARIZONA'	'United States'	84	60	17.98	38.09	-0.228164	1.31827	42.8366	[-0.314296034394459;-0.142032475897484]	[1.18001467906587;1.47271577590627]	[42.6254556858379;43.0477591631421]
'USC00020080'	'AJO'	32.3697	-112.86	533.7	1915	2018	103	'ARIZONA'	'United States'	104	79	19.28	38.57	-0.1368	1.03925	43.39	[-0.196290633926124;-0.0773096960243682]	[0.946737377484628;1.14080076124430]	[43.2464983080202;43.5334639934396]
'USC00020159'	'ALPINE'	33.8492	-109.147	2453.6	1912	2018	106	'ARIZONA'	'United States'	107	71	8.11	25.02	-0.216093	1.3386	29.6766	[-0.282793077018953;-0.149392912429840]	[1.21124076433269;1.47936096108351]	[29.4812764644527;29.8719385202468]
'USC00020287'	'ANVIL RCH'	31.9792	-111.384	840.9	1942	2018	76	'ARIZONA'	'United States'	77	62	19.61	37.2	-0.119707	1.18266	41.6922	[-0.222598439781434;-0.0168158762602212]	[1.05382141127885;1.32724488163287]	[41.5014441120852;41.8829613316253]
'USC00020586'	'BAGDAD'	34.5975	-113.174	1199.4	1929	2018	89	'ARIZONA'	'United States'	90	80	15.32	34.56	-0.106705	1.51648	39.1385	[-0.213204690837099;-0.000204803973987505]	[1.36422575931352;1.68571557055591]	[38.9187116416297;39.3583179665085]
'USC00020632'	'BARTLETT DAM'	33.8097	-111.65	502.9	1940	2018	78	'ARIZONA'	'United States'	79	56	19.83	39.8	-0.113577	1.10963	44.338	[-0.191528152613359;-0.0356261951923179]	[0.989954360120067;1.24377925642119]	[44.1546910784456;44.5212568223411]
'USC00020680'	'BENSON'	31.9667	-110.3	1118.9	1894	1974	80	'ARIZONA'	'United States'	81	62	17.91	35.3	-0.148549	1.49932	39.7249	[-0.214956693756325;-0.0821410920718652]	[1.34964409682131;1.66559756856296]	[39.4914300636092;39.9584584620147]
'USC00020750'	'BETATAKIN'	36.6778	-110.541	2220.8	1939	2018	79	'ARIZONA'	'United States'	80	74	5.23	28.71	-0.220682	1.33302	33.4995	[-0.291852128303433;-0.149510989413903]	[1.20589887647687;1.47354659063702]	[33.3079625951735;33.6909531358809]
'USC00020808'	'BLACK RVR PUMPS'	33.4783	-109.752	1848.6	1951	2018	67	'ARIZONA'	'United States'	68	59	10.4	29.89	-0.104905	1.26299	34.7961	[-0.201083765248155;-0.00872687986658192]	[1.12525263619639;1.41759342774228]	[34.5893220510753;35.0028503984501]
'USC00020949'	'BOUSE'	33.9431	-114.024	281.9	1932	2017	85	'ARIZONA'	'United States'	86	68	19.61	41.23	-0.143154	1.04427	45.6323	[-0.208532560061826;-0.0777752852679097]	[0.943630163711234;1.15564121333742]	[45.4766740675907;45.7878730689656]
'USC00020958'	'BOWIE'	32.325	-109.492	1151.2	1902	2012	110	'ARIZONA'	'United States'	111	82	16.83	36.27	-0.19508	1.51841	40.7312	[-0.256343336661627;-0.133815989875206]	[1.38344097082082;1.66654023716453]	[40.5249306726565;40.9374808769890]
'USC00021001'	'BRIGHT ANGEL RS'	36.2147	-112.062	2438.4	1925	2018	93	'ARIZONA'	'United States'	94	72	3.71	24.06	-0.246222	1.49631	29.0677	[-0.336451863124482;-0.155992550430472]	[1.34779642479884;1.66118869120214]	[28.8463324640576;29.2891387302875]
'USC00021026'	'BUCKEYE'	33.3761	-112.583	271.3	1893	2003	110	'ARIZONA'	'United States'	111	100	20.75	40.82	-0.240183	1.74594	45.0539	[-0.276496050837668;-0.203869693255139]	[1.60964344911853;1.89378389486736]	[44.8428843953872;45.2649558719843]
'USC00021231'	'CANELO 1 NW'	31.5589	-110.529	1527	1915	2012	97	'ARIZONA'	'United States'	98	68	15.11	31.19	-0.126405	1.29949	36.2227	[-0.193225931616431;-0.0595834188942638]	[1.17349874460608;1.43901847427002]	[36.0288250115947;36.4166074972473]
'USC00021306'	'CASA GRANDE'	32.8878	-111.712	427.6	1903	2009	106	'ARIZONA'	'United States'	107	84	20.25	40.62	-0.189311	1.31738	44.8822	[-0.261313119539214;-0.117308193815720]	[1.19871935697453;1.44778354564821]	[44.7035772120364;45.0609194152725]
'USC00021314'	'CASA GRANDE NM'	32.9947	-111.537	432.5	1908	2018	110	'ARIZONA'	'United States'	111	91	20.35	40.77	-0.150545	1.29915	45.082	[-0.214907529315150;-0.0861820856654406]	[1.18764633188457;1.42112573462988]	[44.9132392710232;45.2507964759185]
'USC00021514'	'CHANDLER HEIGHTS'	33.2058	-111.682	434.3	1941	2007	66	'ARIZONA'	'United States'	67	60	19.22	39.22	-0.0883688	0.912359	43.4648	[-0.186394592152146;0.00965706550141503]	[0.813939115037341;1.02267988733219]	[43.3164915098210;43.6131734138730]
'USC00021614'	'CHILDS'	34.3494	-111.698	807.7	1915	2005	90	'ARIZONA'	'United States'	91	85	16.68	37.67	-0.272356	1.45092	43.198	[-0.330692209688458;-0.214018902116362]	[1.32633509907464;1.58720681777632]	[43.0058078815611;43.3902383318051]
'USC00021654'	'CHINO VALLEY'	34.7569	-112.457	1447.8	1942	2018	76	'ARIZONA'	'United States'	77	54	12.65	32.51	-0.180609	1.32357	37.6897	[-0.260919220184629;-0.100298395012981]	[1.17979288980995;1.48487187223346]	[37.4672620245707;37.9120954387343]
'USC00021849'	'CLIFTON'	33.0561	-109.307	1072.9	1908	2012	104	'ARIZONA'	'United States'	105	100	16.44	37.18	-0.170788	1.35164	41.3523	[-0.242876242469868;-0.0986988421478064]	[1.23813617247542;1.47555841997173]	[41.1830042774173;41.5216293822488]
'USC00022109'	'CORDES'	34.305	-112.165	1149.4	1930	2018	88	'ARIZONA'	'United States'	89	84	14.69	34.2	-0.0714691	1.13661	39.1612	[-0.142785768746380;-0.000152440373349202]	[1.03308042117371;1.25051141024794]	[39.0067583204719;39.3156121740899]
'USC00022140'	'CORONADO NMEM HQ'	31.3456	-110.254	1597.8	1960	2018	58	'ARIZONA'	'United States'	59	54	15.44	31.83	-0.236039	1.41125	36.7981	[-0.329809860051948;-0.142268353929841]	[1.25459951628073;1.58746079353963]	[36.5590757144829;37.0370781359873]
'USC00022669'	'DOUGLAS SMELTER'	31.35	-109.583	1211	1903	1973	70	'ARIZONA'	'United States'	71	69	17.52	34.4	-0.2719	1.4674	39.0103	[-0.318749331813048;-0.225050453795854]	[1.33373744290018;1.61446692505152]	[38.7968801727902;39.2236639565442]
'USC00023160'	'FT VALLEY'	35.2681	-111.743	2239.4	1909	2018	109	'ARIZONA'	'United States'	110	106	6.24	25.84	-0.219469	1.69244	30.9394	[-0.282146897468482;-0.156790722729021]	[1.55690704815591;1.83978032981917]	[30.7355420537213;31.1432761437830]
'USC00023303'	'GANADO'	35.7089	-109.554	1932.4	1929	2016	87	'ARIZONA'	'United States'	88	60	6.75	29.79	-0.169761	1.35785	34.0432	[-0.274348243946987;-0.0651730765986783]	[1.20926391680869;1.52469050215344]	[33.8211882306276;34.2651352208338]
'USC00023393'	'GILA BEND'	32.9481	-112.713	224	1892	2014	122	'ARIZONA'	'United States'	123	95	21.38	41.96	-0.192232	1.15099	46.1764	[-0.271253444463056;-0.113209846441809]	[1.05145024258059;1.25994639776739]	[46.0278055720503;46.3250600970837]
'USC00023498'	'GLOBE RS'	33.3833	-110.783	1083	1894	1975	81	'ARIZONA'	'United States'	82	70	14.83	35.61	-0.263676	1.39746	40.4205	[-0.329757481656715;-0.197595261703728]	[1.26151037437339;1.54805417661904]	[40.2157690418721;40.6252699091773]
'USC00023621'	'GRANITE REEF DAM'	33.5167	-111.7	402.9	1893	1979	86	'ARIZONA'	'United States'	87	59	19.76	39.53	-0.146207	1.21345	43.9786	[-0.226293775185191;-0.0661207976810959]	[1.08539776324599;1.35661467616699]	[43.7829550161592;44.1741771475882]
'USC00023961'	'HEBER (BLACK MESA) RS'	34.3925	-110.558	2008.6	1950	2018	68	'ARIZONA'	'United States'	69	51	8.87	28.18	-0.202436	1.44153	33.0248	[-0.306198801512413;-0.0986741419858296]	[1.27309549799500;1.63225063941913]	[32.7715434210538;33.2781346532127]
'USC00024089'	'HOLBROOK'	34.9094	-110.154	1549.9	1893	2010	117	'ARIZONA'	'United States'	118	97	10.34	33.32	-0.289777	1.42921	37.7574	[-0.341709192935617;-0.237844893730222]	[1.31317488736167;1.55550514393546]	[37.5805891076798;37.9341311883003]
'USC00024453'	'JEROME'	34.7522	-112.111	1508.8	1897	2018	121	'ARIZONA'	'United States'	122	108	11.12	31.35	-0.172593	1.44234	36.4763	[-0.234255189600433;-0.110930926801209]	[1.32754004649764;1.56705743179370]	[36.3040379447676;36.6486307662486]
'USC00024639'	'KINGMAN'	35.1833	-114.05	1024.1	1901	1967	66	'ARIZONA'	'United States'	67	52	14.16	35.15	-0.349031	1.48508	40.2396	[-0.439716483766737;-0.258346215960865]	[1.31553798960905;1.67646865675883]	[39.9858178178028;40.4933469585219]
'USC00024675'	'KITT PEAK'	31.9603	-111.598	2069.6	1960	2018	58	'ARIZONA'	'United States'	59	56	10.17	26.29	-0.1781	1.51825	31.4196	[-0.258220837855277;-0.0979782259446832]	[1.35827523786332;1.69707201267042]	[31.1692495842490;31.6700148040700]
'USC00024702'	'KOFA MINE'	33.2742	-113.965	541	1952	2017	65	'ARIZONA'	'United States'	66	54	19.66	39	-0.0663301	1.0668	43.7039	[-0.176919352438321;0.0442592109923377]	[0.943518899919301;1.20619695552439]	[43.5197642005197;43.8879658073009]
'USC00024829'	'LAVEEN 3 SSE'	33.3372	-112.147	345.9	1948	2018	70	'ARIZONA'	'United States'	71	69	20.12	40.43	-0.109411	1.49994	44.6969	[-0.196071720119064;-0.0227501601705318]	[1.34893112454519;1.66785503903997]	[44.4703456401269;44.9235458286845]
'USC00024849'	'LEES FERRY'	36.8644	-111.602	978.4	1921	2012	91	'ARIZONA'	'United States'	92	72	10.82	38.07	-0.210801	1.2367	42.832	[-0.272890236094863;-0.148710875423980]	[1.12373499908482;1.36102002861138]	[42.6538238217160;43.0102561379701]
'USC00024977'	'LITCHFIELD PARK'	33.4992	-112.363	317	1917	2018	101	'ARIZONA'	'United States'	102	92	20.29	40.7	-0.134022	1.31727	44.9815	[-0.181972479344426;-0.0860709618921957]	[1.20890943797292;1.43533725874355]	[44.8138781950161;45.1491938726566]
'USC00025270'	'MARICOPA 4 N'	33.1139	-112.03	353.6	1960	2013	53	'ARIZONA'	'United States'	54	53	19.96	41.13	-0.0623066	1.00601	45.3807	[-0.156130787760612;0.0315175584325367]	[0.891067637440978;1.13578516809963]	[45.2077635988118;45.5535600310249]
'USC00025412'	'MC NARY 2N'	34.1142	-109.859	2237.2	1933	2018	85	'ARIZONA'	'United States'	86	81	7.62	26.25	-0.199804	1.51842	30.9965	[-0.253240336084261;-0.146367140792999]	[1.38733630230750;1.66189146846043]	[30.7905865818500;31.2024136539979]
'USC00025467'	'MESA'	33.4114	-111.818	376.4	1896	1988	92	'ARIZONA'	'United States'	93	89	19.37	39.07	-0.245223	1.34435	43.5302	[-0.291261363046301;-0.199185495289979]	[1.23513808515374;1.46320858928077]	[43.3572341482737;43.7030846878854]
'USC00025512'	'MIAMI'	33.4044	-110.87	1085.1	1914	2008	94	'ARIZONA'	'United States'	95	84	14.55	35.07	-0.179377	1.40119	39.8851	[-0.255642630454650;-0.103111467752452]	[1.27466101112670;1.54028660169911]	[39.6941153235975;40.0760801690563]
'USC00025635'	'MONTEZUMA CASTLE NM'	34.6106	-111.838	969.3	1938	2018	80	'ARIZONA'	'United States'	81	78	16.38	37.3	-0.117175	1.22576	42.3655	[-0.199066760291553;-0.0352835876682898]	[1.10941076530649;1.35430895971342]	[42.1913600718294;42.5396753261023]
'USC00025700'	'MORMON FLAT'	33.5544	-111.442	519.7	1923	2018	95	'ARIZONA'	'United States'	96	63	18.72	39.35	-0.0312274	1.09669	43.758	[-0.144525740133149;0.0820708843558820]	[0.974774968536384;1.23385280439456]	[43.5804343694493;43.9356467520383]
'USC00025921'	'NOGALES'	31.35	-110.917	1161.9	1892	1983	91	'ARIZONA'	'United States'	92	70	18.2	33.95	-0.214132	1.25985	38.9975	[-0.299770155497213;-0.128494437376696]	[1.13422123446511;1.39938873853785]	[38.8092398367929;39.1858078167119]
'USC00025924'	'NOGALES 6 N'	31.4553	-110.968	1054.9	1952	2018	66	'ARIZONA'	'United States'	67	62	18.51	34.32	-0.145227	1.18862	39.4048	[-0.228861179678080;-0.0615931674823544]	[1.06510953721115;1.32644249961566]	[39.2168313064446;39.5927960798260]
'USC00026119'	'ORACLE 2 SE'	32.6025	-110.734	1374.6	1950	2011	61	'ARIZONA'	'United States'	62	56	14.22	32.9	-0.147116	1.17462	37.5318	[-0.220410332204557;-0.0738208062386163]	[1.05102732219030;1.31275655402884]	[37.3387198802095;37.7248222868668]
'USC00026132'	'ORGAN PIPE CACTUS NM'	31.9556	-112.8	511.5	1944	2018	74	'ARIZONA'	'United States'	75	73	21.06	38.82	-0.0615983	0.999872	43.3541	[-0.139891728995433;0.0166951763546759]	[0.903474667750943;1.10655365972806]	[43.2084017049549;43.4997769937312]
'USC00026180'	'PAGE'	36.9208	-111.448	1301.5	1957	2012	55	'ARIZONA'	'United States'	56	51	7.73	34.32	-0.215903	1.10506	38.8184	[-0.301016397046414;-0.130789917767764]	[0.979944261322601;1.24614714041957]	[38.6272855957037;39.0094307349982]
'USC00026250'	'PARKER'	34.1547	-114.291	128	1893	2018	125	'ARIZONA'	'United States'	126	94	20.63	41.46	-0.0835257	1.27491	45.8988	[-0.144151502056231;-0.0228998004501470]	[1.16807228306443;1.39150914388726]	[45.7362985903754;46.0613469779304]
'USC00026468'	'PETRIFIED FOREST NP'	34.7994	-109.885	1659.9	1931	2018	87	'ARIZONA'	'United States'	88	86	10.13	32.49	-0.185937	1.17755	36.8633	[-0.243514694206282;-0.128360137735585]	[1.07740665033034;1.28700658918275]	[36.7076441821741;37.0188590674857]
'USC00026616'	'PIPE SPRINGS NATL MON'	36.8586	-112.739	1499.6	1963	2018	55	'ARIZONA'	'United States'	56	51	9.96	33.42	-0.125024	1.14331	38.2648	[-0.224248813521460;-0.0257991707533509]	[1.01115154469317;1.29274248980762]	[38.0643534762476;38.4652780114999]
'USC00026716'	'PORTAL 4 SW'	31.8833	-109.206	1642.9	1965	2018	53	'ARIZONA'	'United States'	54	52	13.15	30.01	-0.222775	1.30833	34.5129	[-0.344803285708059;-0.100746454784831]	[1.15068375291470;1.48757193863673]	[34.2809274492591;34.7447796878985]
'USC00026796'	'PRESCOTT'	34.5706	-112.432	1586.5	1898	2018	120	'ARIZONA'	'United States'	121	116	11.25	30.6	-0.215755	1.48345	35.6325	[-0.283933749793699;-0.147575874915633]	[1.36643923651691;1.61047593607536]	[35.4598989632016;35.8051420761511]
'USC00027281'	'ROOSEVELT 1 WNW'	33.6731	-111.151	672.1	1905	2017	112	'ARIZONA'	'United States'	113	105	16.18	38.06	-0.176881	1.18341	42.8027	[-0.241108526635089;-0.112654162616463]	[1.08851899497554;1.28657206292709]	[42.6590937403371;42.9462627516759]
'USC00027370'	'SACATON'	33.0722	-111.766	396.2	1908	2012	104	'ARIZONA'	'United States'	105	87	19.7	39.78	-0.155286	1.33743	44.0381	[-0.224486896251685;-0.0860852527979770]	[1.22099143385757;1.46498144852412]	[43.8602545425505;44.2159151654992]
'USC00027390'	'SAFFORD AG CTR'	32.815	-109.681	900.4	1948	2018	70	'ARIZONA'	'United States'	71	68	16.51	36.29	-0.199784	1.18717	40.8513	[-0.253979542128639;-0.145589219822540]	[1.07777869248014;1.30767472175887]	[40.6763190595445;41.0263159892048]
'USC00027435'	'SAINT JOHNS'	34.5172	-109.403	1764.8	1901	2018	117	'ARIZONA'	'United States'	118	97	10.39	31.49	-0.28911	1.40224	35.8928	[-0.350824543936013;-0.227394892711365]	[1.28520763888503;1.52993810926415]	[35.7175585680698;36.0679765590448]
'USC00027480'	'SAN CARLOS RESERVOIR'	33.1819	-110.526	771.8	1900	2018	118	'ARIZONA'	'United States'	119	85	16.38	37.24	-0.152795	1.32121	41.9147	[-0.221175341806838;-0.0844150864841402]	[1.20582191084145;1.44764121089862]	[41.7372564427622;42.0922107325990]
'USC00027593'	'SANTA RITA EXP RANGE'	31.7625	-110.846	1310.6	1950	2010	60	'ARIZONA'	'United States'	61	52	16.4	32.77	-0.181699	1.18288	37.8326	[-0.292953444665498;-0.0704445122012094]	[1.04492082175787;1.33905986630221]	[37.6250923285020;38.0401621025227]
'USC00027619'	'SASABE'	31.4831	-111.544	1094.2	1959	2018	59	'ARIZONA'	'United States'	60	51	18.19	34.51	-0.124466	1.37063	39.3548	[-0.228179029001131;-0.0207539440027546]	[1.21185980437864;1.55020124133846]	[39.1133779084093;39.5961876663782]
'USC00027708'	'SEDONA'	34.8956	-111.764	1286.3	1943	2010	67	'ARIZONA'	'United States'	68	63	14.17	34.46	-0.1254	1.28015	39.1994	[-0.241874135493224;-0.00892495070994573]	[1.13879812014401;1.43903759340363]	[38.9915265468502;39.4073258954779]
'USC00027716'	'SELIGMAN'	35.3322	-112.88	1600.2	1904	2018	114	'ARIZONA'	'United States'	115	100	11.83	31.86	-0.136699	1.43572	36.7817	[-0.199602812140277;-0.0737947913542999]	[1.31833389692699;1.56355115718576]	[36.6037355241501;36.9597068199071]
'USC00028012'	'SNOWFLAKE'	34.5081	-110.084	1719.7	1897	2016	119	'ARIZONA'	'United States'	120	103	10.21	31.33	-0.298898	1.40153	35.866	[-0.353337288709660;-0.244457945846185]	[1.28786635778155;1.52521523575421]	[35.6970087285886;36.0349221295708]
'USC00028162'	'SPRINGERVILLE'	34.1311	-109.275	2133	1911	2018	107	'ARIZONA'	'United States'	108	99	9.92	27.53	-0.216744	1.61959	31.7343	[-0.278533663183751;-0.154954428200291]	[1.48478603584202;1.76662674804379]	[31.5330948212236;31.9355412131346]
'USC00028489'	'TEMPE'	33.4333	-111.933	351.1	1926	1984	58	'ARIZONA'	'United States'	59	58	19.55	39.17	-0.2408	1.18983	43.6921	[-0.311244939570808;-0.170355979516929]	[1.06568406186261;1.32844668002920]	[43.5007866650903;43.8833990973916]
'USC00028499'	'TEMPE ASU'	33.4258	-111.922	355.7	1953	2018	65	'ARIZONA'	'United States'	66	63	20.75	40.08	-0.19944	1.31593	44.2024	[-0.305249615835787;-0.0936294700601146]	[1.17393367472414;1.47509355697472]	[43.9916775990931;44.4131999963271]
'USC00028619'	'TOMBSTONE'	31.7119	-110.069	1420.1	1893	2018	125	'ARIZONA'	'United States'	126	113	16.34	33.66	-0.209515	1.47101	38.5311	[-0.255766367215889;-0.163262706316646]	[1.36106819099359;1.58983760073822]	[38.3622246437172;38.7000477287388]
'USC00028815'	'TUCSON WFO'	32.2292	-110.954	742.2	1894	2008	114	'ARIZONA'	'United States'	115	113	19.33	37.37	-0.204469	1.14952	41.8239	[-0.251786252214492;-0.157152712116064]	[1.06438854521444;1.24145505346942]	[41.6918217959737;41.9560341394828]
'USC00028865'	'TUMACACORI NM'	31.5678	-111.05	995.8	1946	2018	72	'ARIZONA'	'United States'	73	69	19.28	35.58	-0.241677	1.42058	40.7769	[-0.331276597825998;-0.152078077552606]	[1.27685120523400;1.58048253475324]	[40.5625503303916;40.9912931777480]
'USC00029158'	'WALNUT CREEK'	34.9281	-112.81	1551.4	1951	2018	67	'ARIZONA'	'United States'	68	64	11.92	31.38	-0.0295414	1.44838	36.1724	[-0.123673509781122;0.0645906254447392]	[1.29248915747027;1.62307764515534]	[35.9437868254916;36.4009572796511]
'USC00029211'	'WELLTON'	32.6667	-114.133	78.9	1922	1980	58	'ARIZONA'	'United States'	59	53	21.08	40.09	-0.14177	1.28009	44.7279	[-0.257190439063274;-0.0263497319892749]	[1.12959429974745;1.45063426757663]	[44.5038122713903;44.9519409812996]
'USC00029271'	'WHITERIVER 1 SW'	33.8214	-109.984	1575.8	1900	2012	112	'ARIZONA'	'United States'	113	92	12.75	31.55	-0.192023	1.37417	36.19	[-0.249240713923578;-0.134805033633549]	[1.25970773841100;1.49903762520795]	[36.0140173190572;36.3659586172734]
'USC00029287'	'WICKENBURG'	33.9792	-112.74	638.6	1908	2015	107	'ARIZONA'	'United States'	108	98	18.77	38.69	-0.148922	1.3086	43.3452	[-0.216181672831811;-0.0816617832328958]	[1.19768554971827;1.42977875386063]	[43.1805205971082;43.5098200512828]
'USC00029334'	'WILLCOX'	32.2553	-109.837	1271	1903	2018	115	'ARIZONA'	'United States'	116	108	15.82	34.25	-0.245323	1.65454	38.754	[-0.295667174636621;-0.194979550817539]	[1.52647911459157;1.79334500143425]	[38.5591730677180;38.9488041920983]
'USC00029359'	'WILLIAMS'	35.2414	-112.193	2105.9	1897	2018	121	'ARIZONA'	'United States'	122	111	8.11	27.62	-0.164307	1.54794	32.4397	[-0.225622764884411;-0.102991630570954]	[1.42739324523624;1.67866120169345]	[32.2573381801277;32.6220341288924]
'USC00029410'	'WINDOW ROCK 4 SW'	35.6169	-109.124	2109.2	1937	1999	62	'ARIZONA'	'United States'	63	53	7.03	28.52	-0.2015	1.32587	33.1948	[-0.305726889428012;-0.0972724182478434]	[1.17370465845303;1.49776630258000]	[32.9655074311443;33.4240253845918]
'USC00029542'	'WUPATKI NM'	35.5247	-111.37	1496	1940	2018	78	'ARIZONA'	'United States'	79	75	9.75	33.82	-0.266256	1.29662	38.6789	[-0.339029852658404;-0.193481894545323]	[1.17296233877242;1.43332327302571]	[38.4940057711285;38.8636946050740]
'USC00029634'	'YOUNGTOWN'	33.595	-112.301	345.9	1964	2018	54	'ARIZONA'	'United States'	55	51	20.18	40.53	-0.101147	1.23324	44.4588	[-0.194631480363185;-0.00766277485042238]	[1.09228303864571;1.39237915203083]	[44.2434741374013;44.6741610621210]
'USC00029645'	'YUCCA 1 NNE'	34.8775	-114.134	594.4	1953	2017	64	'ARIZONA'	'United States'	65	60	16.67	38.26	-0.179524	1.63119	43.0329	[-0.282819718127457;-0.0762290863852700]	[1.45169620838083;1.83287127799524]	[42.7662330410440;43.2996076130941]
'USC00029652'	'YUMA CITRUS STN'	32.6114	-114.635	58.2	1920	2006	86	'ARIZONA'	'United States'	87	76	21.02	40.21	-0.109056	1.08875	44.8517	[-0.165576054446555;-0.0525366409322060]	[0.989554529270135;1.19789347746209]	[44.6986364636097;45.0046652511790]
'USC00029657'	'YUMA VALLEY'	32.7167	-114.717	36.6	1930	1992	62	'ARIZONA'	'United States'	63	51	21.21	39.87	-0.188274	1.15734	44.3068	[-0.280747964384182;-0.0958001743745701]	[1.02744196475426;1.30366626997952]	[44.1054327903064;44.5081216136401]
'USW00003125'	'YUMA PROVING GROUND'	32.8356	-114.394	98.8	1955	2018	63	'ARIZONA'	'United States'	64	60	21.08	40.73	-0.127095	1.18141	45.3194	[-0.200602007909820;-0.0535878121084462]	[1.05968850935379;1.31712392159177]	[45.1314655832649;45.5074145982158]
'USW00023160'	'TUCSON INTL AP'	32.1314	-110.955	776.9	1946	2018	72	'ARIZONA'	'United States'	73	70	19.06	37.17	-0.0898591	1.23569	41.5674	[-0.171681416658772;-0.00803672679346158]	[1.11398990365151;1.37067568810509]	[41.3829844027368;41.7517286151815]
'USW00023183'	'PHOENIX SKY HARBOR INTL AP'	33.4278	-112.004	337.4	1933	2018	85	'ARIZONA'	'United States'	86	77	19.86	40.12	-0.163474	1.24725	44.5861	[-0.228673630132622;-0.0982748355868343]	[1.13292743760701;1.37311103965099]	[44.4110761394557;44.7611700733052]
'USW00023184'	'PRESCOTT LOVE FLD'	34.6517	-112.421	1536.8	1948	2018	70	'ARIZONA'	'United States'	71	70	11.62	31.05	-0.252529	1.39039	36.1956	[-0.326713490453310;-0.178343797533563]	[1.25644707486504;1.53860957376442]	[35.9905193953497;36.4006899486472]
'USW00023194'	'WINSLOW MUNI AP'	35.0281	-110.721	1489.3	1898	2018	120	'ARIZONA'	'United States'	121	108	9.57	33.16	-0.2501	1.46252	37.7523	[-0.300383804244403;-0.199815999994802]	[1.34986753160054;1.58457064199694]	[37.5803448594736;37.9242929902406]
'USW00093026'	'DOUGLAS BISBEE INL AP'	31.4583	-109.606	1251.2	1948	2018	70	'ARIZONA'	'United States'	71	69	17.22	33.96	-0.195518	1.31267	38.5812	[-0.272453499685573;-0.118582005418113]	[1.18474459936439;1.45440872151535]	[38.3852824727262;38.7771293568007]
'USW00093139'	'PAYSON'	34.2325	-111.345	1478.3	1940	2018	78	'ARIZONA'	'United States'	79	67	12.99	32.43	-0.228944	1.51197	37.1383	[-0.322948028802390;-0.134939792786705]	[1.35703034642016;1.68459733413405]	[36.9061357016170;37.3705402642188]
'USW00093145'	'YUMA WB CITY'	32.7333	-114.617	73.2	1893	1949	56	'ARIZONA'	'United States'	57	55	20.52	40	-0.190201	1.2132	44.6634	[-0.279285545407785;-0.101117168089457]	[1.08033907794824;1.36240250465037]	[44.4600225300385;44.8667686325392]
'USC00040136'	'ALPINE'	32.8358	-116.778	516.6	1952	2018	66	'CALIFORNIA'	'United States'	67	53	18.75	31.19	-0.230737	1.88093	38.4426	[-0.339895490835540;-0.121578182768003]	[1.66143705040631;2.12942292383644]	[38.1166558758717;38.7686114290997]
'USC00040161'	'ALTURAS'	41.49	-120.544	1334.4	1905	2018	113	'CALIFORNIA'	'United States'	114	89	6.41	29.19	-0.212256	1.71869	35.9726	[-0.287754908410805;-0.136756998047063]	[1.56636058831189;1.88583232824814]	[35.7448778107361;36.2002422107686]
'USC00040212'	'ANGWIN PACIFIC UNION COLLEGE'	38.5731	-122.441	522.7	1952	2018	66	'CALIFORNIA'	'United States'	67	63	12.05	29.08	-0.109467	1.51123	36.3684	[-0.198677595902420;-0.0202559339034989]	[1.35344817914393;1.68741203660918]	[36.1300432846728;36.6067220931797]
'USC00040227'	'ANTIOCH FIBREBRD MILLS'	38.0167	-121.767	8.5	1915	1975	60	'CALIFORNIA'	'United States'	61	56	13.64	31.35	-0.25543	2.16704	38.8138	[-0.352831712771862;-0.158028200754603]	[1.92345923658097;2.44147405028848]	[38.4520168553208;39.1756190585846]
'USC00040232'	'ANTIOCH PUMPING PLT #3'	37.9833	-121.752	18.3	1955	2018	63	'CALIFORNIA'	'United States'	64	55	13.66	31.73	-0.0667155	1.46798	38.858	[-0.153353483222140;0.0199224268540588]	[1.30689150630432;1.64892890199456]	[38.6125005328190;39.1035066439340]
'USC00040343'	'ASH MTN'	36.4914	-118.825	520.6	1927	2018	91	'CALIFORNIA'	'United States'	92	89	15.08	35.03	-0.120864	1.35446	40.8669	[-0.192377682757529;-0.0493497909047036]	[1.23618615857704;1.48404615795756]	[40.6880030408704;41.0457617436485]
'USC00040379'	'AUBERRY 2 NW'	37.0919	-119.513	637	1915	2018	103	'CALIFORNIA'	'United States'	104	93	13.59	33.62	-0.0479973	1.43058	38.8859	[-0.121870138461252;0.0258754545267874]	[1.30575550655602;1.56733232797405]	[38.7002440096712;39.0716356972243]
'USC00040383'	'AUBURN'	38.9072	-121.084	393.8	1905	2018	113	'CALIFORNIA'	'United States'	114	97	13.43	32.42	-0.151963	1.50852	38.9427	[-0.222161491394341;-0.0817651946280060]	[1.38159348020248;1.64709995686803]	[38.7514192943755;39.1339868646632]
'USC00040395'	'AVALON PLEASURE PIER'	33.35	-118.317	7.6	1909	1988	79	'CALIFORNIA'	'United States'	80	71	17.05	21.9	-0.294856	2.47815	29.0247	[-0.371846306396090;-0.217865181693063]	[2.23694080205872;2.74536904004227]	[28.6612517327504;29.3881435978602]
'USC00040514'	'BARRETT DAM'	32.6833	-116.667	494.1	1913	1980	67	'CALIFORNIA'	'United States'	68	65	18.41	32.61	-0.16452	1.61686	39.7703	[-0.231704832182165;-0.0973354876032192]	[1.45899264897370;1.79180008225377]	[39.5242607858519;40.0163761598235]
'USC00040693'	'BERKELEY'	37.8744	-122.261	94.5	1893	2018	125	'CALIFORNIA'	'United States'	126	111	14.11	21.28	-0.142115	2.45557	31.2044	[-0.205589600289897;-0.0786402672665747]	[2.26214531750431;2.66552408082715]	[30.9140059027675;31.4947716558141]
'USC00040738'	'BIG BAR 4 E'	40.7406	-123.208	381.9	1952	2017	65	'CALIFORNIA'	'United States'	66	55	10.75	33.92	-0.16099	1.55591	41.3526	[-0.249114077335867;-0.0728652241342065]	[1.38419951620801;1.74892770467261]	[41.0918053691237;41.6134663493965]
'USC00040741'	'BIG BEAR LAKE'	34.2431	-116.917	2058.3	1960	2018	58	'CALIFORNIA'	'United States'	59	55	8.7	25.97	-0.0511538	1.20677	30.1324	[-0.159190929274155;0.0568834080130300]	[1.06697834632962;1.36487913950340]	[29.9256942866441;30.3390323010290]
'USC00040924'	'BLYTHE'	33.6131	-114.597	81.7	1913	2016	103	'CALIFORNIA'	'United States'	104	90	20.89	41.47	-0.128036	1.10927	46.0914	[-0.205197007830948;-0.0508749661943524]	[1.01202939591712;1.21584468632853]	[45.9448894989250;46.2379716168854]
'USC00040931'	'BOCA'	39.3886	-120.094	1699.3	1936	2018	82	'CALIFORNIA'	'United States'	83	75	6.13	26.95	-0.162821	1.40297	33.2053	[-0.233003151616430;-0.0926386016381556]	[1.27021337284941;1.54960376691993]	[33.0048260731130;33.4057014053114]
'USC00040968'	'BONITA'	32.6667	-117.033	34.1	1915	1970	55	'CALIFORNIA'	'United States'	56	53	19.66	25.79	-0.119367	2.1981	34.5212	[-0.216812136910504;-0.0219217665553606]	[1.94976268233317;2.47806897488225]	[34.1431266082222;34.8992411892662]
'USC00041048'	'BRAWLEY 2 SW'	32.9544	-115.558	-30.5	1910	2007	97	'CALIFORNIA'	'United States'	98	83	21.57	40.85	-0.23257	1.33496	45.828	[-0.315104662151107;-0.150035384217070]	[1.21179519562175;1.47065045051116]	[45.6440720626946;46.0118785565416]
'USC00041112'	'BROOKS FARNHAM RCH'	38.7667	-122.15	89.6	1921	1985	64	'CALIFORNIA'	'United States'	65	52	14.32	35.1	-0.238221	2.14983	41.8205	[-0.339298398132011;-0.137144437725131]	[1.90310699367547;2.42854191800157]	[41.4474678329605;42.1935780114815]
'USC00041194'	'BURBANK VALLEY PUMP PLT'	34.1867	-118.348	199.6	1939	2018	79	'CALIFORNIA'	'United States'	80	75	20.11	30.14	-0.160934	1.89183	38.5714	[-0.258417805703925;-0.0634504853281350]	[1.70521949743345;2.09885254254586]	[38.2937289625204;38.8491065589879]
'USC00041214'	'BURNEY'	40.8803	-121.655	974.8	1948	2015	67	'CALIFORNIA'	'United States'	68	57	7.56	29.42	-0.112891	1.63888	35.9538	[-0.223349868470858;-0.00243137880003572]	[1.45343101062819;1.84799951383704]	[35.6776180808377;36.2300809060263]
'USC00041244'	'BUTTONWILLOW'	35.4028	-119.47	68.6	1940	2018	78	'CALIFORNIA'	'United States'	79	76	15	35.54	-0.116169	1.34498	40.8687	[-0.207224756697389;-0.0251136002552151]	[1.21416501444594;1.48987848579738]	[40.6734732593682;41.0640027970097]
'USC00041253'	'CACHUMA LAKE'	34.5822	-119.982	242.3	1952	2018	66	'CALIFORNIA'	'United States'	67	64	19.11	31.57	-0.115675	1.5733	39.5783	[-0.217535235256424;-0.0138155710145018]	[1.40484611651135;1.76194920655701]	[39.3284875936412;39.8281290347050]
'USC00041277'	'CALAVERAS BIG TREES'	38.2769	-120.311	1431	1929	2018	89	'CALIFORNIA'	'United States'	90	85	8.03	26.61	-0.0542893	2.00157	32.0513	[-0.130513105188749;0.0219345969303699]	[1.81952159753882;2.20183375785150]	[31.7794003847351;32.3232367877910]
'USC00041316'	'CALLAHAN'	41.3111	-122.805	970.8	1953	2018	65	'CALIFORNIA'	'United States'	66	63	8.14	29.75	-0.2922	2.09087	35.6698	[-0.409487354485005;-0.174911947838585]	[1.85599880477275;2.35547248946437]	[35.3322038008476;36.0074769043457]
'USC00041424'	'CAMPO'	32.6264	-116.47	801.6	1950	2018	68	'CALIFORNIA'	'United States'	69	65	17.22	33.14	-0.09583	1.11211	39.0168	[-0.201545379917544;0.00988540973827654]	[0.992628380537877;1.24597980706121]	[38.8406198425286;39.1930056635715]
'USC00041428'	'CAMP PARDEE'	38.2486	-120.843	200.6	1928	2012	84	'CALIFORNIA'	'United States'	85	84	13.09	33.83	-0.173483	1.56537	40.8977	[-0.250604806391913;-0.0963612735087840]	[1.42438201349651;1.72031330665948]	[40.6842299484148;41.1112064664376]
'USC00041497'	'CANYON DAM'	40.1706	-121.089	1389.9	1914	2018	104	'CALIFORNIA'	'United States'	105	99	5.19	27.94	-0.216743	1.86909	34.0549	[-0.283046989320374;-0.150438065316395]	[1.71681069248747;2.03487633556884]	[33.8221815319861;34.2876487677579]
'USC00041614'	'CEDARVILLE'	41.53	-120.179	1428.9	1894	2018	124	'CALIFORNIA'	'United States'	125	118	5.61	29.14	-0.112942	1.80608	35.8967	[-0.181869451696491;-0.0440145194990042]	[1.66527306661371;1.95878491349459]	[35.6875255814224;36.1058247835491]
'USC00041624'	'CENTERVILLE PH'	39.7833	-121.667	159.1	1914	1971	57	'CALIFORNIA'	'United States'	58	56	14.19	34.92	-0.319357	2.31375	41.4948	[-0.400420604509097;-0.238292707342395]	[2.06265185746175;2.59540611900401]	[41.1147735193360;41.8748478667731]
'USC00041697'	'CHERRY VALLEY DAM'	37.9747	-119.916	1452.4	1955	2018	63	'CALIFORNIA'	'United States'	64	55	9.82	29.18	-0.209323	1.56285	35.0054	[-0.296822826954689;-0.121823855892696]	[1.39106971146207;1.75584253676767]	[34.7438807487516;35.2668649045159]
'USC00041700'	'CHESTER'	40.3033	-121.242	1380.7	1957	2018	61	'CALIFORNIA'	'United States'	62	58	6.31	27.98	-0.191311	1.55831	33.9045	[-0.261913298907584;-0.120709374433296]	[1.39742557837264;1.73770938267229]	[33.6534266567157;34.1555297829446]
'USC00041715'	'CHICO UNIV FARM'	39.6911	-121.821	56.4	1906	2018	112	'CALIFORNIA'	'United States'	113	93	13.84	34.29	-0.15233	1.61299	41.0506	[-0.237797703805372;-0.0668616547720558]	[1.46845217072542;1.77175353945183]	[40.8380639693080;41.2631499287810]
'USC00041758'	'CHULA VISTA'	32.64	-117.086	17.1	1918	2018	100	'CALIFORNIA'	'United States'	101	81	18.22	22.33	-0.129166	2.68582	29.5941	[-0.238199164898269;-0.0201320768751194]	[2.41692058624894;2.98463364584318]	[29.2055174871155;29.9827236615158]
'USC00041779'	'CLAREMONT POMONA CLG'	34.1	-117.717	366.1	1893	1980	87	'CALIFORNIA'	'United States'	88	76	18.36	31.03	-0.180731	1.9999	38.7328	[-0.264213361052660;-0.0972478047514633]	[1.80913792764700;2.21078103484066]	[38.4452990956584;39.0203410011088]
'USC00041806'	'CLEARLAKE 4 SE'	38.9239	-122.567	411.2	1954	2018	64	'CALIFORNIA'	'United States'	65	51	13.6	32.47	-0.189016	1.84566	38.8861	[-0.277051348966343;-0.100979936189703]	[1.63845309626484;2.07907952647512]	[38.5658102737103;39.2064382378327]
'USC00041864'	'COALINGA'	36.1356	-120.361	204.2	1942	2018	76	'CALIFORNIA'	'United States'	77	71	15.6	36.12	-0.151227	1.34817	41.2769	[-0.256127416979298;-0.0463256131604149]	[1.20790955334716;1.50472003111157]	[41.0718070890110;41.4820430745325]
'USC00041912'	'COLFAX'	39.0911	-120.948	725.4	1905	2018	113	'CALIFORNIA'	'United States'	114	105	12.84	31.29	-0.160784	1.68787	37.3705	[-0.219514853486274;-0.102053178971092]	[1.55296514622176;1.83449847147953]	[37.1670923373715;37.5739717380878]
'USC00041948'	'COLUSA 2 SSW'	39.1875	-122.027	15.2	1948	2018	70	'CALIFORNIA'	'United States'	71	58	13.48	33.71	-0.213114	1.51713	40.0795	[-0.307223528290422;-0.119003821639508]	[1.35390969802250;1.70002422222232]	[39.8306117991926;40.3283042358167]
'USC00042012'	'CORCORAN IRRIG DIST'	36.0975	-119.582	61	1948	2018	70	'CALIFORNIA'	'United States'	71	64	14.1	35.88	-0.167907	1.33108	41.1344	[-0.248723631859654;-0.0870894892128742]	[1.19655051603856;1.48072645804093]	[40.9281223121542;41.3407700504569]
'USC00042031'	'CORONA'	33.8833	-117.55	185.9	1913	1988	75	'CALIFORNIA'	'United States'	76	71	19.25	32.31	-0.121927	1.69994	39.8851	[-0.203750963490275;-0.0401038880536585]	[1.53199074182053;1.88629570583062]	[39.6328848539147;40.1372379289235]
'USC00042081'	'COVELO'	39.8158	-123.244	430.7	1935	2013	78	'CALIFORNIA'	'United States'	79	65	12.13	32.45	-0.138051	1.67789	39.168	[-0.223212335866129;-0.0528895151942017]	[1.50605193136573;1.86933098109288]	[38.9079616500503;39.4279741872846]
'USC00042147'	'CRESCENT CITY 3 NNW'	41.7958	-124.215	13.1	1894	2013	119	'CALIFORNIA'	'United States'	120	105	12.67	19	-0.210365	3.10083	26.5519	[-0.300382068761526;-0.120347585736583]	[2.83119218292205;3.39614163955815]	[26.1629549298035;26.9407768022749]
'USC00042214'	'CULVER CITY'	34.005	-118.414	28	1935	2018	83	'CALIFORNIA'	'United States'	84	69	19.47	25.04	-0.142909	2.51035	33.3023	[-0.223888842094486;-0.0619294259168333]	[2.26276986903903;2.78502552972168]	[32.9260254421550;33.6785977390661]
'USC00042239'	'CUYAMACA'	32.9897	-116.587	1414.3	1899	2018	119	'CALIFORNIA'	'United States'	120	108	10.64	27.66	-0.201967	2.25163	33.2068	[-0.230517707751884;-0.173415685643060]	[2.08940100858493;2.42645955401666]	[32.9456067085784;33.4679446999120]
'USC00042294'	'DAVIS 2 WSW EXP FARM'	38.535	-121.776	18.3	1893	2018	125	'CALIFORNIA'	'United States'	126	112	13.59	33.24	-0.210445	1.66052	40.4011	[-0.266747594123738;-0.154142484284966]	[1.53219804118509;1.79959855241793]	[40.2076758882279;40.5945660085824]
'USC00042319'	'DEATH VALLEY'	36.4622	-116.867	-59.1	1961	2018	57	'CALIFORNIA'	'United States'	58	56	20.17	45.26	-0.277251	1.51771	50.0012	[-0.390674317937705;-0.163828224435812]	[1.34307391160536;1.71506222972495]	[49.7440621935604;50.2582632174974]
'USC00042334'	'DEER CREEK PH'	39.3	-120.85	1129	1907	1970	63	'CALIFORNIA'	'United States'	64	53	7.41	28.05	-0.268693	1.8149	33.9134	[-0.357741078237188;-0.179644150959604]	[1.61178014271940;2.04361560147613]	[33.6048501713992;34.2219474073072]
'USC00042389'	'DENAIR 3 NNE'	37.5667	-120.783	43	1899	1984	85	'CALIFORNIA'	'United States'	86	76	13.43	33.5	-0.141531	1.661	39.5022	[-0.216919511791813;-0.0661420212511171]	[1.50477646546877;1.83345150341315]	[39.2652149503607;39.7391582955105]
'USC00042402'	'DE SABLA'	39.8717	-121.611	826	1906	2018	112	'CALIFORNIA'	'United States'	113	105	11.37	30.69	-0.104591	1.71436	36.8385	[-0.188035579388404;-0.0211458470442775]	[1.56795607852977;1.87444040545770]	[36.6248493566060;37.0522274954876]
'USC00042467'	'DONNER MEM SP'	39.3239	-120.233	1809.6	1953	2015	62	'CALIFORNIA'	'United States'	63	58	5.25	25.79	-0.187125	1.49184	31.9717	[-0.272539901193612;-0.101709867417288]	[1.33301805604129;1.66958219950714]	[31.7282690378392;32.2150796479003]
'USC00042506'	'DOYLE 4 SSE'	39.9717	-120.083	1338.1	1956	2017	61	'CALIFORNIA'	'United States'	62	57	6.81	29.83	-0.202024	1.40909	35.8556	[-0.295070516883010;-0.108978129653754]	[1.25621705386551;1.58057705295485]	[35.6226071515767;36.0886761873992]
'USC00042539'	'DUDLEYS'	37.75	-120.1	915	1908	1976	68	'CALIFORNIA'	'United States'	69	60	12.04	30.23	-0.177145	1.60005	35.8968	[-0.260669742718277;-0.0936196663284952]	[1.43403885073998;1.78527652206713]	[35.6404908286313;36.1531294259684]
'USC00042598'	'EAGLE MTN'	33.8089	-115.451	296.6	1933	2018	85	'CALIFORNIA'	'United States'	86	83	19.02	39.29	-0.224838	1.33147	44.292	[-0.296614538125649;-0.153061991563974]	[1.21173693197055;1.46303952380162]	[44.1108288254211;44.4730770275129]
'USC00042640'	'EAST PARK RSVR'	39.3592	-122.518	367.3	1910	2003	93	'CALIFORNIA'	'United States'	94	90	13.57	33.29	-0.217125	1.66014	40.2645	[-0.289931026311674;-0.144318064313500]	[1.51422601072227;1.82010872336434]	[40.0465228095726;40.4824891953217]
'USC00042705'	'EL CAJON 2 E'	32.7833	-116.917	161.8	1899	1959	60	'CALIFORNIA'	'United States'	61	59	20.29	30	-0.122259	1.65504	38.4151	[-0.213678073590044;-0.0308406719563359]	[1.47837406950784;1.85281666926144]	[38.1457820188974;38.6844168663232]
'USC00042713'	'EL CENTRO 2 SSW'	32.7669	-115.562	-9.1	1932	2018	86	'CALIFORNIA'	'United States'	87	80	21.87	41.13	-0.224365	1.36041	45.8081	[-0.299356124506191;-0.149373335625074]	[1.23617589065591;1.49713236326853]	[45.6191912553445;45.9969888254438]
'USC00042728'	'ELECTRA P H'	38.3306	-120.671	217.9	1907	1997	90	'CALIFORNIA'	'United States'	91	85	14.73	34.66	-0.225795	1.62001	40.8793	[-0.309584743187294;-0.142004333159686]	[1.47153242872382;1.78347901473835]	[40.6581750506974;41.1003402181153]
'USC00042805'	'ELSINORE'	33.6692	-117.332	391.7	1897	2018	121	'CALIFORNIA'	'United States'	122	97	19.32	35.45	-0.104625	1.30966	41.9096	[-0.185485691430729;-0.0237644083784897]	[1.19471945485588;1.43564771209628]	[41.7409149802049;42.0783070296873]
'USC00042862'	'ESCONDIDO'	33.1167	-117.083	200.9	1893	1979	86	'CALIFORNIA'	'United States'	87	81	18.79	30.2	-0.101395	1.66499	37.4313	[-0.183101577173142;-0.0196879157619009]	[1.50935068454304;1.83667437259913]	[37.1987030996681;37.6638575917653]
'USC00042934'	'FAIRFIELD'	38.2736	-122.068	12.2	1950	2018	68	'CALIFORNIA'	'United States'	69	63	14.32	30.85	-0.220117	1.86086	39.2682	[-0.304583434882673;-0.135649975884558]	[1.66906764884758;2.07469074072600]	[38.9769225685288;39.5595316058768]
'USC00042941'	'FAIRMONT'	34.705	-118.43	932.7	1909	2018	109	'CALIFORNIA'	'United States'	110	93	12.66	31.27	-0.172724	1.56765	38.2314	[-0.254105862400855;-0.0913421762781287]	[1.42979898363991;1.71878156301486]	[38.0263949460472;38.4364867574923]
'USC00043083'	'FIVE POINTS 5 SSW'	36.3642	-120.156	86.9	1942	2018	76	'CALIFORNIA'	'United States'	77	55	14.54	35.29	-0.257617	1.92123	40.8396	[-0.358393148582015;-0.156840565486935]	[1.70314526660453;2.16723344929324]	[40.5149415706550;41.1641674342307]
'USC00043157'	'FT BIDWELL'	41.8714	-120.157	1444.4	1870	2018	148	'CALIFORNIA'	'United States'	149	123	5.21	28.3	-0.208828	1.79239	34.5354	[-0.255709581595894;-0.161945880997395]	[1.66559309519768;1.92884584816783]	[34.3377375675554;34.7331222991949]
'USC00043417'	'GILROY'	37.0031	-121.561	59.1	1957	2018	61	'CALIFORNIA'	'United States'	62	51	16.28	30.36	-0.128446	1.68989	38.878	[-0.229964578924560;-0.0269265707916795]	[1.49381381740054;1.91170478521403]	[38.5810484060121;39.1749691740433]
'USC00043463'	'GLENNVILLE'	35.7269	-118.701	957.1	1951	2018	67	'CALIFORNIA'	'United States'	68	60	13.89	31.06	-0.185768	1.28424	36.3958	[-0.253371104728678;-0.118165022175714]	[1.15280330557653;1.43065456556076]	[36.1924369186178;36.5990745734819]
'USC00043551'	'GRANT GROVE'	36.7394	-118.963	2011.7	1940	2018	78	'CALIFORNIA'	'United States'	79	75	6.83	22.79	-0.158758	1.325	28.4574	[-0.272014662354441;-0.0455003592862148]	[1.18742902302568;1.47850587519320]	[28.2583977263444;28.6564676294840]
'USC00043571'	'GRASS VALLEY'	39.2167	-121.067	805	1905	1966	61	'CALIFORNIA'	'United States'	62	57	12.51	30.88	-0.214015	1.83085	37.1522	[-0.295155181305864;-0.132875788999472]	[1.63222406772315;2.05365587565083]	[36.8525674431332;37.4518939690822]
'USC00043573'	'GRASS VALLEY #2'	39.2042	-121.068	731.5	1966	2018	52	'CALIFORNIA'	'United States'	53	51	12.29	29.46	-0.116429	1.41572	35.8695	[-0.204717475023792;-0.0281401769537079]	[1.25518779686642;1.59678177982485]	[35.6233508804682;36.1156315493513]
'USC00043578'	'GRATON'	38.4306	-122.865	61	1926	2018	92	'CALIFORNIA'	'United States'	93	91	14.61	28.09	-0.170512	1.89405	37.5075	[-0.236732475059872;-0.104292256362955]	[1.73260513923007;2.07054071831643]	[37.2616320338020;37.7534452198459]
'USC00043710'	'HAIWEE'	36.1389	-117.953	1165.9	1923	2017	94	'CALIFORNIA'	'United States'	95	89	12.17	33.98	0.00116236	1.60726	38.8119	[-0.0756793718757401;0.0780040953139859]	[1.46173091250231;1.76728213751675]	[38.5982759100245;39.0254779659812]
'USC00043714'	'HALF MOON BAY'	37.4725	-122.443	8.2	1939	2018	79	'CALIFORNIA'	'United States'	80	74	15.02	17.95	-0.194533	2.34104	26.6523	[-0.307553259291598;-0.0815131728897512]	[2.09867087379431;2.61140141748636]	[26.2997925007494;27.0048978020817]
'USC00043747'	'HANFORD 1 S'	36.3158	-119.637	72.2	1899	2018	119	'CALIFORNIA'	'United States'	120	110	14.23	35.36	-0.188464	1.58774	40.4505	[-0.245756639797580;-0.131170652702398]	[1.46453867646293;1.72130371970618]	[40.2636089829230;40.6374463207773]
'USC00043761'	'HAPPY CAMP RS'	41.8042	-123.376	341.4	1914	2018	104	'CALIFORNIA'	'United States'	105	75	9.9	33.16	-0.221159	1.76286	40.0886	[-0.286492714472986;-0.155825254970387]	[1.60165634748139;1.94029550980995]	[39.8385823633201;40.3386048143976]
'USC00043824'	'HAT CREEK'	40.9317	-121.543	919	1921	2018	97	'CALIFORNIA'	'United States'	98	84	9.35	31.52	-0.138589	1.59649	38.226	[-0.224891775572844;-0.0522858395678801]	[1.44740141655020;1.76092730853045]	[38.0056118379804;38.4462940592867]
'USC00043855'	'HAYFIELD PUMPING PLT'	33.7044	-115.629	417.6	1933	2018	85	'CALIFORNIA'	'United States'	86	83	19.55	39.17	-0.129597	1.19836	44.3047	[-0.206453610935983;-0.0527407591095360]	[1.09030834897531;1.31711770631963]	[44.1405767379536;44.4687719230451]
'USC00043875'	'HEALDSBURG'	38.6214	-122.858	53	1897	2018	121	'CALIFORNIA'	'United States'	122	106	15.1	30.72	-0.149197	1.8317	39.3905	[-0.213009109787617;-0.0853857674423219]	[1.68444632591471;1.99181678443175]	[39.1691362985274;39.6119551922696]
'USC00043914'	'HENSHAW DAM'	33.2372	-116.761	823	1942	2018	76	'CALIFORNIA'	'United States'	77	71	16.08	32.07	-0.0413881	1.44977	38.4911	[-0.113283319440459;0.0305071524659967]	[1.30793473542598;1.60699154628775]	[38.2781428273859;38.7041293954153]
'USC00043939'	'HETCH HETCHY'	37.9614	-119.783	1179.6	1910	2018	108	'CALIFORNIA'	'United States'	109	103	9.77	28.88	-0.142442	1.49331	34.429	[-0.207439494064180;-0.0774439038931251]	[1.37199993284708;1.62535629854665]	[34.2460687861721;34.6119214336540]
'USC00044022'	'HOLLISTER 1 SW'	36.8333	-121.417	85	1895	1974	79	'CALIFORNIA'	'United States'	80	79	16.05	26.74	-0.0901441	2.01365	36.5307	[-0.159365114906456;-0.0209231807328144]	[1.82669384399899;2.21973047291247]	[36.2496941845184;36.8116194816357]
'USC00044176'	'HUNTINGTON LAKE'	37.2275	-119.221	2139.7	1915	2010	95	'CALIFORNIA'	'United States'	96	91	6.62	21.59	-0.168805	1.59356	27.1103	[-0.230085380010738;-0.107524878408493]	[1.45932290567456;1.74014039960266]	[26.9045947513562;27.3159253191850]
'USC00044204'	'IDRIA'	36.4167	-120.667	808	1918	1976	58	'CALIFORNIA'	'United States'	59	53	13.79	32.73	-0.0844302	1.72196	38.2089	[-0.197867362779791;0.0290069670513401]	[1.52062294370586;1.94995263797888]	[37.9078629500672;38.5098916286591]
'USC00044211'	'IDYLLWILD FIRE DEPT'	33.7572	-116.707	1639.8	1943	2018	75	'CALIFORNIA'	'United States'	76	70	12.64	28.41	-0.207004	1.51846	33.338	[-0.289199476390246;-0.124809502320172]	[1.36961487809253;1.68348982397692]	[33.1117900749943;33.5642232669113]
'USC00044223'	'IMPERIAL'	32.8489	-115.567	-19.5	1901	2018	117	'CALIFORNIA'	'United States'	118	95	21.74	40.54	-0.0390361	1.12488	45.075	[-0.118478930827390;0.0404068077928384]	[1.02505542296206;1.23442075243208]	[44.9291298977745;45.2209207655597]
'USC00044232'	'INDEPENDENCE'	36.7981	-118.204	1204	1893	2018	125	'CALIFORNIA'	'United States'	126	95	12.87	34.59	-0.205512	2.19329	38.8281	[-0.291700859758570;-0.119323539906740]	[1.99780710989978;2.40790126836602]	[38.5421245590088;39.1140038082748]
'USC00044259'	'INDIO FIRE STN'	33.7086	-116.215	-6.4	1894	2018	124	'CALIFORNIA'	'United States'	125	93	22.39	40.67	-0.192213	1.22176	46.1786	[-0.265492267275688;-0.118932748324113]	[1.11663850639710;1.33678224003259]	[46.0203963234998;46.3368057801282]
'USC00044278'	'INYOKERN'	35.6514	-117.821	740.7	1948	2012	64	'CALIFORNIA'	'United States'	65	52	16.27	37.99	-0.112116	1.25033	42.5966	[-0.213416582510868;-0.0108146435470894]	[1.10578294474051;1.41377680771741]	[42.3788176487771;42.8142999171852]
'USC00044297'	'IRON MTN'	34.1472	-115.122	281	1935	2018	83	'CALIFORNIA'	'United States'	84	80	19.28	41.18	-0.118015	1.27376	46.0168	[-0.168946381610918;-0.0670826850713812]	[1.16269565577344;1.39543207454619]	[45.8430091203422;46.1905479576554]
'USC00044374'	'JESS VALLEY'	41.2683	-120.295	1645.9	1948	2018	70	'CALIFORNIA'	'United States'	71	67	6.12	26.55	-0.198877	1.92963	32.5641	[-0.252759964414155;-0.144994620194591]	[1.74493307332659;2.13387640129570]	[32.2771342656763;32.8510614732942]
'USC00044500'	'KENTFIELD'	37.9567	-122.545	44.2	1902	2018	116	'CALIFORNIA'	'United States'	117	98	14.19	27.77	-0.199481	2.03549	36.5893	[-0.254930302635539;-0.144031318137535]	[1.87164530428693;2.21368843677493]	[36.3367770679369;36.8417542840409]
'USC00044520'	'KERN RIVER PH 1'	35.4667	-118.783	295.7	1907	1991	84	'CALIFORNIA'	'United States'	85	68	15.43	36.18	-0.141949	1.28128	41.5861	[-0.233973757046955;-0.0499249877032213]	[1.15173112597132;1.42540516910355]	[41.3906024163429;41.7815011493715]
'USC00044523'	'KERN RIVER PH 3'	35.7831	-118.439	823.9	1946	2011	65	'CALIFORNIA'	'United States'	66	57	15.98	34.98	-0.189305	1.18962	40.0723	[-0.289208522497349;-0.0894008857023120]	[1.05758722383684;1.33814345530126]	[39.8742072875603;40.2703431280911]
'USC00044555'	'KING CITY'	36.2069	-121.138	97.5	1926	2018	92	'CALIFORNIA'	'United States'	93	74	17.72	29.11	-0.162104	2.01853	38.3796	[-0.239935947114937;-0.0842715816356512]	[1.82794410443652;2.22898323471859]	[38.0878410977718;38.6714457737558]
'USC00044577'	'KLAMATH'	41.5786	-124.075	8.5	1949	2006	57	'CALIFORNIA'	'United States'	58	55	12.82	18.84	-0.122313	2.13365	26.8665	[-0.210107875705528;-0.0345182731142310]	[1.89891539146460;2.39740633922497]	[26.5084475733650;27.2245941095036]
'USC00044647'	'LAGUNA BEACH'	33.5453	-117.781	13.4	1928	2008	80	'CALIFORNIA'	'United States'	81	74	18.77	24.41	-0.125708	2.22402	31.4826	[-0.207547424927619;-0.0438688827935724]	[2.01165002679092;2.45880392444006]	[31.1599389257101;31.8052787893133]
'USC00044671'	'LAKE ARROWHEAD'	34.2467	-117.188	1586.5	1941	2010	69	'CALIFORNIA'	'United States'	70	61	8.29	26.65	-0.0394511	1.51775	32.2413	[-0.152879905216594;0.0739777966810776]	[1.34642715632858;1.71088131362888]	[31.9916921354484;32.4909143354516]
'USC00044713'	'LAKE SPAULDING'	39.3183	-120.639	1571.5	1907	2003	96	'CALIFORNIA'	'United States'	97	89	7.8	25.75	-0.0782967	1.7069	31.4385	[-0.162385337656012;0.00579192549601616]	[1.55086798562030;1.87862922201765]	[31.2092899418516;31.6676940799015]
'USC00044735'	'LA MESA'	32.7675	-117.023	161.5	1934	2006	72	'CALIFORNIA'	'United States'	73	61	20.03	27.62	-0.213762	2.04884	36.3044	[-0.325624920077367;-0.101899389375662]	[1.82144505780714;2.30462028559270]	[35.9697310647907;36.6391470786536]
'USC00044812'	'LAS PLUMAS'	39.6833	-121.483	156.1	1913	1967	54	'CALIFORNIA'	'United States'	55	52	14.12	35.06	-0.209407	1.81605	41.3842	[-0.306843242752548;-0.111971338553765]	[1.60621893022254;2.05329823004211]	[41.0696344739294;41.6987662635891]
'USC00044884'	'LE GRAND'	37.2333	-120.25	78.9	1899	1980	81	'CALIFORNIA'	'United States'	82	74	14.03	34.89	-0.18503	1.89909	40.3623	[-0.275506114425636;-0.0945536177960190]	[1.71183008910212;2.10683337584730]	[40.0836459960971;40.6408557062535]
'USC00044890'	'LEMON COVE'	36.3817	-119.026	156.4	1899	2018	119	'CALIFORNIA'	'United States'	120	112	14.95	36.05	-0.201012	1.55979	41.3393	[-0.249433846492891;-0.152589319814308]	[1.44054293120775;1.68890543076827]	[41.1588835297286;41.5196733893186]
'USC00044957'	'LINDSAY'	36.2033	-119.055	132.6	1913	2018	105	'CALIFORNIA'	'United States'	106	98	15.26	35.87	-0.238019	1.57065	41.163	[-0.304968349481814;-0.171069862192968]	[1.43943859569297;1.71382885600241]	[40.9661688264589;41.3598671637156]
'USC00044997'	'LIVERMORE'	37.6922	-121.769	146.3	1903	2018	115	'CALIFORNIA'	'United States'	116	110	14.73	30.49	-0.221487	1.80244	39.5298	[-0.279300281300456;-0.163672910417075]	[1.66180458358112;1.95497165113472]	[39.3177021211608;39.7419001621908]
'USC00045032'	'LODI'	38.1061	-121.288	12.2	1893	2015	122	'CALIFORNIA'	'United States'	123	92	13.52	31.94	-0.194554	1.53951	38.5031	[-0.263699306607294;-0.125409571765477]	[1.40892318131199;1.68219162560890]	[38.3038015431678;38.7024029134555]
'USC00045118'	'LOS BANOS'	37.0564	-120.867	36.6	1929	2018	89	'CALIFORNIA'	'United States'	90	86	14.35	34.34	-0.164745	1.28498	40.4879	[-0.238741225414148;-0.0907488024078382]	[1.17120800778029;1.40979636644523]	[40.3153081866411;40.6604001718058]
'USC00045123'	'LOS GATOS'	37.2319	-121.959	111.3	1893	2018	125	'CALIFORNIA'	'United States'	126	120	14.69	28.57	-0.154146	1.95933	36.6987	[-0.205900064679072;-0.102391894808500]	[1.81493380434704;2.11522036652982]	[36.4784599633474;36.9188791674569]
'USC00045233'	'MADERA'	36.9539	-120.038	82.3	1928	2018	90	'CALIFORNIA'	'United States'	91	82	13.83	35.3	-0.0365367	1.34202	40.7316	[-0.136774400287238;0.0637009358311804]	[1.21012705290552;1.48829268506349]	[40.5407302714139;40.9225091575132]
'USC00045311'	'MANZANITA LAKE'	40.5411	-121.577	1752.6	1949	2018	69	'CALIFORNIA'	'United States'	70	58	5.55	24.37	-0.188527	1.47679	31.0302	[-0.283181677628906;-0.0938725883456055]	[1.31767402628726;1.65512041750236]	[30.7873653550805;31.2729475348152]
'USC00045338'	'MARICOPA'	35.0833	-119.383	205.7	1911	1993	82	'CALIFORNIA'	'United States'	83	76	15.24	35.96	-0.197537	1.5879	41.9738	[-0.285871577463813;-0.109202439124404]	[1.43417925907990;1.75808698481344]	[41.7442546262090;42.2032487079927]
'USC00045385'	'MARYSVILLE'	39.1458	-121.585	17.4	1897	2007	110	'CALIFORNIA'	'United States'	111	91	13.63	34.2	-0.156834	1.48771	40.8205	[-0.213857257532657;-0.0998110757989979]	[1.36181314736204;1.62524331249905]	[40.6288707657643;41.0122112844179]
'USC00045449'	'MC CLOUD'	41.2514	-122.138	999.7	1910	2018	108	'CALIFORNIA'	'United States'	109	91	8.77	29.21	-0.274245	1.93657	36.0213	[-0.323221181111106;-0.225269800990215]	[1.78052063625137;2.10629280096094]	[35.7748168044382;36.2678110965534]
'USC00045502'	'MECCA FIRE STN'	33.5697	-116.073	-55.8	1905	2018	113	'CALIFORNIA'	'United States'	114	83	21.96	40.75	-0.0955004	1.46034	45.8691	[-0.175612992493157;-0.0153877440813353]	[1.32602551962213;1.60825665472485]	[45.6679347062186;46.0703423774273]
'USC00045532'	'MERCED'	37.2889	-120.516	46.9	1899	2018	119	'CALIFORNIA'	'United States'	120	105	14.13	34.73	-0.23094	1.46959	40.4328	[-0.285334877309989;-0.176544834745519]	[1.35337535163686;1.59578565350548]	[40.2568067671707;40.6088413922543]
'USC00045679'	'MINERAL'	40.3458	-121.609	1485.9	1914	2018	104	'CALIFORNIA'	'United States'	105	80	5.66	25.69	-0.167475	1.63949	32.4212	[-0.253590276501894;-0.0813587932884227]	[1.48485538440971;1.81022921982304]	[32.1900676665849;32.6522593426314]
'USC00045795'	'MONTEREY'	36.5903	-121.906	79.2	1941	2018	77	'CALIFORNIA'	'United States'	78	66	15.79	19.78	-0.169251	2.31871	31.4411	[-0.257223106051043;-0.0812786702887196]	[2.08133775181446;2.58314671748660]	[31.0833732577176;31.7988517816919]
'USC00045866'	'MORRO BAY FIRE DEPT'	35.3669	-120.845	36	1959	2015	56	'CALIFORNIA'	'United States'	57	55	17.08	19.11	-0.163805	2.67513	30.3144	[-0.254190042168340;-0.0734195635051085]	[2.38013692896293;3.00668558318451]	[29.8650557487401;30.7636973540878]
'USC00045915'	'MT DIABLO JUNCTION'	37.8792	-121.93	661.4	1952	2018	66	'CALIFORNIA'	'United States'	67	64	13.3	28.49	-0.224284	2.00513	36.8356	[-0.301688019850960;-0.146880189425707]	[1.80232122757922;2.23075224072359]	[36.5260670415371;37.1451249797478]
'USC00045933'	'MT HAMILTON'	37.3436	-121.642	1282	1948	2018	70	'CALIFORNIA'	'United States'	71	65	9.45	24.61	-0.101732	1.56903	31.479	[-0.179604459046865;-0.0238601964207164]	[1.41061977037132;1.74521841220802]	[31.2374276865462;31.7205703883180]
'USC00045983'	'MT SHASTA'	41.3217	-122.317	1102.5	1948	2018	70	'CALIFORNIA'	'United States'	71	60	7.21	27.76	-0.220882	1.62459	34.7165	[-0.293429187109850;-0.148335200454291]	[1.45712191448156;1.81130224598716]	[34.4587780076352;34.9741239954301]
'USC00046006'	'MT WILSON CBS'	34.2308	-118.071	1740.4	1948	2017	69	'CALIFORNIA'	'United States'	70	61	11.72	26.69	-0.0759098	1.6731	32.4461	[-0.197357189558999;0.0455375312195895]	[1.48325571777785;1.88724263043696]	[32.1686172154449;32.7234963910681]
'USC00046074'	'NAPA STATE HOSPITAL'	38.2778	-122.265	10.7	1893	2018	125	'CALIFORNIA'	'United States'	126	117	15.01	27.43	-0.219781	2.14599	37.012	[-0.268185121996028;-0.171377755416870]	[1.98919753990891;2.31513185609566]	[36.7693602724550;37.2545839213607]
'USC00046136'	'NEVADA CITY'	39.2467	-121.001	847.6	1893	2018	125	'CALIFORNIA'	'United States'	126	120	11.3	29.72	-0.19391	1.85939	35.6438	[-0.232393703299668;-0.155425472268340]	[1.72473442431262;2.00454830037934]	[35.4376752574221;35.8499201714923]
'USC00046144'	'NEWARK'	37.5147	-122.032	3	1942	2018	76	'CALIFORNIA'	'United States'	77	69	14.9	24.47	-0.126212	1.89967	33.9669	[-0.213516244562438;-0.0389074481669165]	[1.70903941909496;2.11157088057322]	[33.6797764683827;34.2539518199610]
'USC00046168'	'NEWMAN'	37.2811	-121.018	27.4	1902	2018	116	'CALIFORNIA'	'United States'	117	95	14.79	35.04	-0.189148	1.74194	40.5311	[-0.269410856822314;-0.108884972000295]	[1.58908083909305;1.90949927337641]	[40.3054892753775;40.7566277460882]
'USC00046175'	'NEWPORT BEACH HARBOR'	33.6025	-117.88	3	1921	2018	97	'CALIFORNIA'	'United States'	98	93	17.58	22.03	-0.182587	2.12167	28.6219	[-0.269929264640332;-0.0952438321758003]	[1.93235637835892;2.32952743364816]	[28.3420915429987;28.9016403621368]
'USC00046252'	'N FK RS'	37.2328	-119.51	806.2	1904	2018	114	'CALIFORNIA'	'United States'	115	83	13.65	32.85	-0.184847	1.48051	38.7211	[-0.263952673240461;-0.105741594263630]	[1.34511673218481;1.62953706514597]	[38.5176268761467;38.9245843224691]
'USC00046332'	'OAKLAND'	37.7833	-122.167	134.1	1894	1958	64	'CALIFORNIA'	'United States'	65	58	13.38	22.55	-0.108595	2.52931	31.1931	[-0.268210587008182;0.0510207338818408]	[2.20886230183083;2.89624135801064]	[30.7421129577347;31.6440627810310]
'USC00046399'	'OJAI'	34.4478	-119.228	227.1	1905	2018	113	'CALIFORNIA'	'United States'	114	108	19.73	31.53	-0.120554	1.80711	39.8485	[-0.186698539132635;-0.0544094075308855]	[1.66228408936831;1.96455154672647]	[39.6316122571477;40.0653591102085]
'USC00046498'	'ORICK PRAIRIE CREEK PARK'	41.3619	-124.019	48.8	1937	2012	75	'CALIFORNIA'	'United States'	76	63	11.69	19.95	-0.17547	2.23264	28.2802	[-0.249616091073902;-0.101323402161271]	[2.00864491342294;2.48161090912079]	[27.9332972191706;28.6270480560053]
'USC00046506'	'ORLAND'	39.7458	-122.2	77.4	1903	2018	115	'CALIFORNIA'	'United States'	116	110	13.59	34.48	-0.118212	1.77216	41.406	[-0.195316797553018;-0.0411068764068516]	[1.62549054824880;1.93206670011772]	[41.1915151149034;41.6204584544767]
'USC00046508'	'ORLEANS'	41.3089	-123.532	122.8	1903	2017	114	'CALIFORNIA'	'United States'	115	108	11.46	32.32	-0.126414	1.92084	39.6114	[-0.196022199805390;-0.0568065719927372]	[1.76509551060967;2.09031966731447]	[39.3794358233213;39.8433251013550]
'USC00046522'	'OROVILLE 1 N'	39.5167	-121.55	82	1893	1953	60	'CALIFORNIA'	'United States'	61	52	13.47	34.77	-0.263161	1.57538	41.9168	[-0.342288059601334;-0.184034719619427]	[1.40514966632807;1.76623276407456]	[41.6487109483906;42.1848027985562]
'USC00046569'	'OXNARD'	34.1981	-119.175	14.9	1923	2002	79	'CALIFORNIA'	'United States'	80	73	18.88	23	-0.197767	2.32863	32.0267	[-0.285588373270412;-0.109946564851136]	[2.10012871721450;2.58198742923649]	[31.6845051968681;32.3688896404506]
'USC00046624'	'PALMDALE'	34.5883	-118.094	796.1	1931	2018	87	'CALIFORNIA'	'United States'	88	84	15.51	35.1	-0.119517	1.26732	40.7179	[-0.178019284881157;-0.0610144765319850]	[1.15472731290586;1.39088978257062]	[40.5478914781848;40.8879000147095]
'USC00046635'	'PALM SPRINGS'	33.8275	-116.51	129.5	1917	2014	97	'CALIFORNIA'	'United States'	98	83	21.61	41.16	-0.211136	1.23563	46.5242	[-0.292155791972643;-0.130116627972542]	[1.12173397526497;1.36109465703470]	[46.3542597926257;46.6942246928143]
'USC00046646'	'PALO ALTO'	37.4436	-122.14	7.6	1953	2017	64	'CALIFORNIA'	'United States'	65	54	14.86	25.7	-0.218202	2.14523	34.7101	[-0.305363870588311;-0.131040821302410]	[1.91146567555280;2.40758103539643]	[34.3484016385283;35.0717646664856]
'USC00046657'	'PALOMAR MTN OBSY'	33.3781	-116.84	1691.6	1940	2018	78	'CALIFORNIA'	'United States'	79	69	11.29	27.77	-0.129496	1.37704	32.8169	[-0.209876174599777;-0.0491162367015747]	[1.24293379781369;1.52562424918948]	[32.6108125460790;33.0229088134254]
'USC00046685'	'PARADISE'	39.7539	-121.624	533.4	1957	2018	61	'CALIFORNIA'	'United States'	62	59	12.77	31.62	-0.107552	1.4976	38.1609	[-0.208211358556707;-0.00689347151244403]	[1.33222294724182;1.68351163589289]	[37.9144759262012;38.4072825946434]
'USC00046699'	'PARKER RESRVOIR'	34.2903	-114.171	224.9	1934	2018	84	'CALIFORNIA'	'United States'	85	75	19.23	41	-0.160695	1.2309	46.1132	[-0.234555880412217;-0.0868343365339003]	[1.11574965945069;1.35793315983966]	[45.9370826270815;46.2893617177318]
'USC00046719'	'PASADENA'	34.1483	-118.145	263.3	1893	2018	125	'CALIFORNIA'	'United States'	126	109	19.62	30.4	-0.15343	1.68008	38.0203	[-0.227524010011455;-0.0793356744975037]	[1.54225482287488;1.83021855903073]	[37.8173408172102;38.2233554034699]
'USC00046730'	'PASO ROBLES'	35.6278	-120.686	222.5	1894	2018	124	'CALIFORNIA'	'United States'	125	112	16.56	32.65	-0.239575	1.72317	40.8356	[-0.281825514263563;-0.197324675944901]	[1.59500277792687;1.86163829175103]	[40.6378474694346;41.0333893721651]
'USC00046826'	'PETALUMA AIRPORT'	38.2578	-122.608	6.1	1893	2018	125	'CALIFORNIA'	'United States'	126	99	14.77	26.99	-0.176548	1.9056	36.6734	[-0.241742382347349;-0.111352907567364]	[1.75010792449522;2.07490926041317]	[36.4358268002151;36.9110702705103]
'USC00046926'	'PINNACLES NM'	36.4819	-121.182	398.4	1937	2018	81	'CALIFORNIA'	'United States'	82	77	16.73	33.9	-0.156359	1.45812	40.8953	[-0.229090198293735;-0.0836271452692874]	[1.32265723007630;1.60745424615959]	[40.6890518334718;41.1015683569136]
'USC00046960'	'PLACERVILLE'	38.6956	-120.824	563.9	1900	2011	111	'CALIFORNIA'	'United States'	112	84	12.69	32.6	-0.132314	1.67848	38.4159	[-0.205431213075890;-0.0591964134269964]	[1.52593719278149;1.84626870106272]	[38.1875358045783;38.6442129188431]
'USC00047050'	'POMONA/FAIRPLEX'	34.0817	-117.766	304.5	1893	2012	119	'CALIFORNIA'	'United States'	120	97	19.15	31.57	-0.13846	1.66776	39.0403	[-0.197051398358916;-0.0798689325376655]	[1.53078622629155;1.81700062913244]	[38.8317747017129;39.2488143915632]
'USC00047077'	'PORTERVILLE'	36.0678	-119.02	119.8	1902	2004	102	'CALIFORNIA'	'United States'	103	100	15.33	35.74	-0.238423	1.47228	41.2318	[-0.309307788654534;-0.167538744348950]	[1.34955636712252;1.60615441190577]	[41.0481580110234;41.4154929799632]
'USC00047085'	'PORTOLA'	39.8053	-120.472	1478.3	1915	2018	103	'CALIFORNIA'	'United States'	104	96	6.86	28.17	-0.202579	1.94551	34.5665	[-0.228753943856318;-0.176404315369311]	[1.80542434592120;2.09646547372930]	[34.3280695934170;34.8048465420788]
'USC00047109'	'POTTER VALLEY POWERHOUSE'	39.3619	-123.129	310.3	1937	2018	81	'CALIFORNIA'	'United States'	82	61	14.34	32.83	-0.16023	1.58126	39.4911	[-0.223289485332166;-0.0971699227945275]	[1.42261569284947;1.75759150444117]	[39.2434162925846;39.7388833091592]
'USC00047150'	'PRIEST VALLEY'	36.1883	-120.695	701	1933	2011	78	'CALIFORNIA'	'United States'	79	72	13.95	32.36	-0.314126	2.10961	38.7879	[-0.366342654309136;-0.261909067142575]	[1.91437146060039;2.32476118778110]	[38.4868280669546;39.0889019682955]
'USC00047195'	'QUINCY'	39.9367	-120.948	1042.4	1895	2018	123	'CALIFORNIA'	'United States'	124	103	8.7	30.31	-0.242985	2.2138	36.378	[-0.295767678178930;-0.190202512074891]	[2.03834175124311;2.40436263911867]	[36.1107262757158;36.6452429281330]
'USC00047253'	'RANDSBURG'	35.3692	-117.653	1088.1	1937	2018	81	'CALIFORNIA'	'United States'	82	77	13.19	35.34	-0.26555	1.37575	40.244	[-0.355390938311937;-0.175708752063934]	[1.24233152945693;1.52349689637117]	[40.0467127438183;40.4412338516218]
'USC00047296'	'REDDING FIRE STN 2'	40.5833	-122.4	177.1	1893	1979	86	'CALIFORNIA'	'United States'	87	74	13.59	34.55	-0.264061	1.99348	41.1366	[-0.316974077067012;-0.211148286064014]	[1.81228826311092;2.19277875727839]	[40.8549179299603;41.4182135797975]
'USC00047306'	'REDLANDS'	34.0369	-117.195	429.8	1898	2015	117	'CALIFORNIA'	'United States'	118	112	18.67	33.27	-0.157752	1.55122	40.1389	[-0.222552518471739;-0.0929513271501950]	[1.42934870892491;1.68347370544288]	[39.9559740344962;40.3217945799760]
'USC00047339'	'REDWOOD CITY'	37.4767	-122.239	9.4	1930	2018	88	'CALIFORNIA'	'United States'	89	82	15.33	27.3	-0.132598	1.70069	36.1872	[-0.210908499535468;-0.0542872708176469]	[1.54410908838705;1.87314680022442]	[35.9519919794852;36.4223611276126]
'USC00047414'	'RICHMOND'	37.9192	-122.377	6.1	1950	2018	68	'CALIFORNIA'	'United States'	69	58	15.04	21.66	-0.104912	2.17859	32.2803	[-0.199586204962187;-0.0102382359220603]	[1.94024693929429;2.44621426167366]	[31.9209712705002;32.6395610105090]
'USC00047470'	'RIVERSIDE FIRE STN 3'	33.9511	-117.388	256	1893	2016	123	'CALIFORNIA'	'United States'	124	112	19.85	33.42	-0.0679677	1.38406	40.4866	[-0.133522544695014;-0.00241284900588112]	[1.27374959564128;1.50393058550643]	[40.3230394801979;40.6500636237810]
'USC00047473'	'RIVERSIDE CITRUS EXP'	33.9669	-117.361	300.5	1956	2009	53	'CALIFORNIA'	'United States'	54	52	19.56	33.13	-0.166537	1.43773	40.4956	[-0.278118962315721;-0.0549551228575321]	[1.27038185488568;1.62712276874464]	[40.2431799546699;40.7480640573918]
'USC00047516'	'ROCKLIN'	38.8	-121.233	75.9	1904	1976	72	'CALIFORNIA'	'United States'	73	70	13.27	34.2	-0.208499	1.60085	41.4486	[-0.263068183532197;-0.153929742343172]	[1.45293542064657;1.76382924614822]	[41.2158489323295;41.6813222566132]
'USC00047643'	'SAINT HELENA'	38.5067	-122.471	68.6	1907	2018	111	'CALIFORNIA'	'United States'	112	100	14.76	31.12	-0.154604	1.74706	39.4842	[-0.232511815142166;-0.0766954580844111]	[1.59745029500473;1.91067502036489]	[39.2635103602749;39.7049581203496]
'USC00047668'	'SALINAS #2'	36.6594	-121.666	13.7	1958	2018	60	'CALIFORNIA'	'United States'	61	52	17.44	21.97	-0.187441	2.30264	33.0721	[-0.295000157723652;-0.0798823009910483]	[2.03375576368838;2.60706841078580]	[32.6690592933108;33.4752233888327]
'USC00047723'	'SAN BERNARDINO F S 226'	34.1344	-117.254	347.5	1893	2004	111	'CALIFORNIA'	'United States'	112	106	19.68	34.34	-0.212096	1.74892	41.0085	[-0.271585379680319;-0.152605969148490]	[1.61117170794188;1.89844844561392]	[40.7985971880769;41.2183044033881]
'USC00047738'	'SAN DIEGO WBO'	32.7167	-117.167	7.9	1874	1940	66	'CALIFORNIA'	'United States'	67	65	17.42	22.18	-0.044214	2.33192	29.6083	[-0.136344171950985;0.0479161423548273]	[2.08545727705210;2.60751129248449]	[29.2437730658156;29.9728992884769]
'USC00047759'	'SAN FERNANDO'	34.2833	-118.467	296	1918	1974	56	'CALIFORNIA'	'United States'	57	54	18.91	32.06	-0.103183	1.57782	39.9338	[-0.224690708750641;0.0183241994838746]	[1.39205969538269;1.78835766332687]	[39.6581113573585;40.2094050861525]
'USC00047767'	'SAN FRANCISCO OCEANSIDE'	37.7281	-122.505	2.4	1958	2018	60	'CALIFORNIA'	'United States'	61	51	14.71	16.98	-0.117486	2.68791	26.5074	[-0.231176911607832;-0.00379456756747110]	[2.36938821777142;3.04924432703493]	[26.0295236156167;26.9853202568271]
'USC00047785'	'SAN GABRIEL FIRE DEPT'	34.0842	-118.1	110.6	1939	2015	76	'CALIFORNIA'	'United States'	77	69	20.96	30.52	-0.119161	1.71947	38.2633	[-0.222033253653523;-0.0162881922182079]	[1.54115564589432;1.91841012360656]	[37.9992080145391;38.5273294524750]
'USC00047807'	'SAN GREGORIO 2 SE'	37.3117	-122.362	83.8	1954	2007	53	'CALIFORNIA'	'United States'	54	51	15.21	20.48	-0.267709	2.30068	30.4819	[-0.357507073894061;-0.177911623648416]	[2.03883427071462;2.59614462432142]	[30.0831439397640;30.8806695375629]
'USC00047810'	'SAN JACINTO'	33.7833	-116.967	470	1893	1978	85	'CALIFORNIA'	'United States'	86	79	19	35.2	-0.165854	1.60608	41.746	[-0.227635308100162;-0.104072033562529]	[1.46138951481829;1.76510103881383]	[41.5240370881833;41.9680205955714]
'USC00047821'	'SAN JOSE'	37.3497	-121.903	20.4	1893	2007	114	'CALIFORNIA'	'United States'	115	100	15.09	26.87	-0.1852	1.82881	35.3289	[-0.247306686031549;-0.123093596356051]	[1.68040535019694;1.99032341254998]	[35.1026217451975;35.5551602080963]
'USC00047851'	'SAN LUIS OBISPO POLY'	35.3056	-120.662	93.9	1927	2018	91	'CALIFORNIA'	'United States'	92	86	17.8	25.06	-0.141629	2.24924	35.7536	[-0.219139917837091;-0.0641179157821730]	[2.04718108925788;2.47124313743980]	[35.4496852861473;36.0574761642638]
'USC00047888'	'SANTA ANA FIRE STN'	33.7442	-117.867	41.1	1916	2018	102	'CALIFORNIA'	'United States'	103	100	20.46	28	-0.16534	2.03753	36.3326	[-0.227600958263002;-0.103078113318691]	[1.87187798823238;2.21783120956396]	[36.0802648727683;36.5849604908611]
'USC00047894'	'SANTA ANA RIVER PH 1'	34.1333	-117.067	844.9	1904	1967	63	'CALIFORNIA'	'United States'	64	51	15.53	31.58	-0.1262	1.90349	37.6178	[-0.254284582262204;0.00188514233158793]	[1.67135738669154;2.16785193022091]	[37.2743966887479;37.9611610748426]
'USC00047902'	'SANTA BARBARA'	34.4167	-119.684	4.9	1893	2018	125	'CALIFORNIA'	'United States'	126	118	18.71	23.98	-0.186053	2.36582	32.9505	[-0.254126322203453;-0.117979759002280]	[2.17980828808920;2.56770012864100]	[32.6770748859418;33.2238413595737]
'USC00047912'	'SANTA CLARA UNIV'	37.35	-121.933	27.1	1893	1976	83	'CALIFORNIA'	'United States'	84	72	15.41	27.19	-0.0564482	1.74934	35.6149	[-0.149506520448302;0.0366101378828643]	[1.57296003539620;1.94549786285999]	[35.3539960701074;35.8758851538240]
'USC00047916'	'SANTA CRUZ'	36.9878	-121.999	21.3	1893	2018	125	'CALIFORNIA'	'United States'	126	122	16.33	23.7	-0.205259	2.48255	33.5447	[-0.264999810361013;-0.145517968236200]	[2.29708024745809;2.68299154550591]	[33.2656385413943;33.8237158854147]
'USC00047940'	'SANTA MARIA'	34.95	-120.433	67.1	1893	1959	66	'CALIFORNIA'	'United States'	67	58	18.01	23.14	-0.0697749	2.1577	32.4211	[-0.181115295722039;0.0415655276193278]	[1.91172843574129;2.43531348279327]	[32.0590836575469;32.7831455698301]
'USC00047953'	'SANTA MONICA PIER'	34.0075	-118.5	4.3	1937	2010	73	'CALIFORNIA'	'United States'	74	60	17.82	21.31	-0.157052	2.27931	28.4607	[-0.231542099123167;-0.0825623784132987]	[2.04764628528541;2.53719415709308]	[28.0984778175385;28.8229206035817]
'USC00047965'	'SANTA ROSA'	38.4558	-122.713	50.6	1902	2018	116	'CALIFORNIA'	'United States'	117	109	14.97	27.61	-0.2017	2.01157	37.0825	[-0.251968159343943;-0.151432117398016]	[1.86008742297257;2.17539907641896]	[36.8470491690002;37.3180405432469]
'USC00048045'	'SCOTIA'	40.4833	-124.104	41.5	1926	2018	92	'CALIFORNIA'	'United States'	93	91	13.45	20.41	-0.116161	2.15019	28.9252	[-0.184947594555394;-0.0473752658938644]	[1.96281635028444;2.35544981552490]	[28.6447313346627;29.2056966547869]
'USC00048135'	'SHASTA DAM'	40.7142	-122.416	327.7	1943	2018	75	'CALIFORNIA'	'United States'	76	73	12.36	33.37	-0.199332	1.67161	40.3052	[-0.281859304301853;-0.116803996143337]	[1.50786636511121;1.85312540786158]	[40.0605853283854;40.5498250967709]
'USC00048218'	'SIERRAVILLE RS'	39.5833	-120.371	1516.4	1909	2018	109	'CALIFORNIA'	'United States'	110	91	6.73	27.74	-0.142727	1.50365	34.0017	[-0.218031576304321;-0.0674226179253642]	[1.37183725371445;1.64812276102865]	[33.8044362518653;34.1989901609914]
'USC00048353'	'SONORA'	37.9672	-120.387	510.5	1906	2018	112	'CALIFORNIA'	'United States'	113	96	13.56	32.94	-0.226728	1.71989	38.8124	[-0.277128943648575;-0.176327844785734]	[1.58101522949611;1.87096721412258]	[38.5980525217431;39.0267260158800]
'USC00048380'	'SO ENTRANCE YOSEMITE NP'	37.5122	-119.633	1538.3	1941	2018	77	'CALIFORNIA'	'United States'	78	69	8.54	26.21	-0.24745	2.28794	31.4371	[-0.327606556122933;-0.167294081572900]	[2.06234555061557;2.53821025234210]	[31.0949187264597;31.7792904817079]
'USC00048557'	'STOCKTON 2'	37.95	-121.267	6.1	1893	1948	55	'CALIFORNIA'	'United States'	56	52	12.99	30.89	-0.256649	1.65027	37.8107	[-0.325863655659174;-0.187433965965310]	[1.47095481518141;1.85143391127606]	[37.5314770294578;38.0899044181807]
'USC00048587'	'STONY GORGE RSVR'	39.5861	-122.534	243.8	1926	2018	92	'CALIFORNIA'	'United States'	93	89	13.65	34.37	-0.126018	1.51688	41.2077	[-0.225676741083494;-0.0263602215647011]	[1.37334677732505;1.67540438507904]	[40.9996481994310;41.4156523738078]
'USC00048606'	'STRAWBERRY VALLEY'	39.5631	-121.108	1160.7	1948	2018	70	'CALIFORNIA'	'United States'	71	69	9.86	27.6	-0.216746	1.66221	33.9947	[-0.298191129537586;-0.135300532772699]	[1.49802576225818;1.84438814468105]	[33.7456801365997;34.2438027419393]
'USC00048702'	'SUSANVILLE 2SW'	40.4167	-120.663	1283.8	1895	2018	123	'CALIFORNIA'	'United States'	124	94	6.02	29.57	-0.288649	1.90345	35.5685	[-0.347907425994572;-0.229390852300493]	[1.74487682200991;2.07644368063840]	[35.3274603534876;35.8094948415883]
'USC00048758'	'TAHOE CITY'	39.1678	-120.143	1898.9	1909	2018	109	'CALIFORNIA'	'United States'	110	107	4.36	23.96	-0.243782	1.55049	29.3885	[-0.312766858141301;-0.174797029331400]	[1.42387527165417;1.68836307742311]	[29.2013778744950;29.5756286912063]
'USC00048839'	'TEJON RANCHO'	35.0233	-118.75	434.3	1898	2018	120	'CALIFORNIA'	'United States'	121	89	15.49	34.5	-0.206189	1.60765	39.5651	[-0.267472166874299;-0.144906156125126]	[1.47027356685899;1.75785188726650]	[39.3552141146685;39.7749149746264]
'USC00048914'	'THREE RIVERS ED PH 2'	36.4667	-118.883	289.9	1909	1971	62	'CALIFORNIA'	'United States'	63	58	15.4	35.25	-0.194959	1.36128	40.7939	[-0.266492500911823;-0.123424504414246]	[1.22042905412275;1.51837723158101]	[40.5744406206355;41.0133734732022]
'USC00048928'	'TIGER CREEK PH'	38.4461	-120.499	717.8	1907	1998	91	'CALIFORNIA'	'United States'	92	88	11.47	30.71	-0.261848	2.0662	36.5445	[-0.312176144220337;-0.211520642066500]	[1.89349217101100;2.25466486374199]	[36.2762105005237;36.8128520025584]
'USC00048999'	'TRACY CARBONA'	37.6819	-121.347	41.1	1949	2018	69	'CALIFORNIA'	'United States'	70	65	14.06	32.97	-0.183783	1.36425	39.2725	[-0.268510619030675;-0.0990555072872025]	[1.22467240696353;1.51973847221097]	[39.0614908159952;39.4834506887762]
'USC00049001'	'TRACY PUMPING PLT'	37.7958	-121.583	18.6	1955	2018	63	'CALIFORNIA'	'United States'	64	55	14.11	32.7	-0.213394	1.42677	39.9682	[-0.313965471113023;-0.112823085748558]	[1.26640095762822;1.60744871297629]	[39.7267038756179;40.2097206111116]
'USC00049035'	'TRONA'	35.7636	-117.391	516.6	1920	2018	98	'CALIFORNIA'	'United States'	99	92	15.77	39.18	-0.482781	1.93641	44.1454	[-0.541855574430095;-0.423706333855057]	[1.77211007155954;2.11594964845941]	[43.9004177321744;44.3904049514443]
'USC00049043'	'TRUCKEE RS'	39.3331	-120.173	1774.9	1904	2009	105	'CALIFORNIA'	'United States'	106	81	4.73	26.06	-0.279472	1.86795	32.3248	[-0.327363067736282;-0.231579956526703]	[1.71053042128177;2.03985587353787]	[32.0736021013926;32.5760601561365]
'USC00049053'	'TULELAKE'	41.96	-121.474	1229.9	1932	2018	86	'CALIFORNIA'	'United States'	87	60	5.75	27.64	-0.136155	1.30159	33.9528	[-0.224131507441658;-0.0481788324242547]	[1.16447987880990;1.45483840724719]	[33.7431452839075;34.1624462482597]
'USC00049087'	'TUSTIN IRVINE RCH'	33.7025	-117.754	71.6	1915	2003	88	'CALIFORNIA'	'United States'	89	84	19.74	28.23	-0.200866	2.19226	36.7275	[-0.286426906273153;-0.115304360522877]	[1.98932355520980;2.41589800715243]	[36.4257063602152;37.0292090644421]
'USC00049099'	'TWENTYNINE PALMS'	34.1281	-116.037	602	1935	2018	83	'CALIFORNIA'	'United States'	84	80	18.1	39.33	-0.243095	1.28415	43.7997	[-0.323838177393229;-0.162352250205947]	[1.16495479427770;1.41554476997080]	[43.6203905132866;43.9789350609204]
'USC00049105'	'TWIN LAKES'	38.7086	-120.04	2438.4	1924	2000	76	'CALIFORNIA'	'United States'	77	59	3.9	20.31	-0.0019718	1.50772	25.7258	[-0.115072650064470;0.111129054526559]	[1.33512861855031;1.70261114177003]	[25.4742408475359;25.9774285381416]
'USC00049122'	'UKIAH'	39.1467	-123.21	193.9	1893	2013	120	'CALIFORNIA'	'United States'	121	114	14.31	32.22	-0.300472	1.983	40.2182	[-0.352439975235206;-0.248503754664007]	[1.83181921333626;2.14665136597408]	[39.9909662103907;40.4454629393769]
'USC00049152'	'U C L A'	34.0697	-118.443	131.1	1933	2018	85	'CALIFORNIA'	'United States'	86	83	19.15	24.48	-0.15551	2.21285	33.7581	[-0.225754194360100;-0.0852664470409627]	[2.01409298651276;2.43121669787013]	[33.4564198737064;34.0596805297192]
'USC00049200'	'VACAVILLE'	38.3956	-121.961	33.5	1893	2009	116	'CALIFORNIA'	'United States'	117	95	14.21	33.92	-0.222693	1.62001	40.9169	[-0.284522960900394;-0.160863254578617]	[1.48477673688314;1.76755285283951]	[40.7120033844880;41.1217120142128]
'USC00049367'	'VISALIA'	36.3283	-119.3	92.4	1898	2018	120	'CALIFORNIA'	'United States'	121	109	14.68	35.07	-0.264593	2.0434	40.006	[-0.330406167510316;-0.198779317390141]	[1.87792253752753;2.22345405723805]	[39.7624703479579;40.2494426407718]
'USC00049378'	'VISTA'	33.2353	-117.232	131.1	1957	2018	61	'CALIFORNIA'	'United States'	62	51	19.79	26.81	-0.182239	2.12485	35.3723	[-0.287311756105130;-0.0771671801978635]	[1.87998833472304;2.40159946735141]	[34.9984993540462;35.7461966010897]
'USC00049452'	'WASCO'	35.5892	-119.352	88.7	1901	2018	117	'CALIFORNIA'	'United States'	118	100	15.24	36.42	-0.21357	1.45073	41.7688	[-0.279600857041488;-0.147539201886152]	[1.33131252739403;1.58086106920142]	[41.5886400110989;41.9489340054144]
'USC00049473'	'WATSONVILLE WTR WKS'	36.9308	-121.769	29	1908	2018	110	'CALIFORNIA'	'United States'	111	96	16.41	21.83	-0.222286	2.75278	32.8578	[-0.269665475644613;-0.174906888144374]	[2.53565484682460;2.98850796857429]	[32.5161006303125;33.1994798715925]
'USC00049621'	'WHISKEYTOWN RSVR'	40.6117	-122.528	394.7	1960	2018	58	'CALIFORNIA'	'United States'	59	53	12.7	34.05	-0.0931622	1.58157	40.9873	[-0.197533460164993;0.0112090364391449]	[1.39754706468653;1.78981984851338]	[40.7132032658372;41.2614422069280]
'USC00049699'	'WILLOWS 6 W'	39.5231	-122.305	71.3	1906	2018	112	'CALIFORNIA'	'United States'	113	106	13.97	33.79	-0.202623	1.88684	40.521	[-0.276723098766647;-0.128523491733738]	[1.73077787345783;2.05697289174936]	[40.2905681218378;40.7513749281419]
'USC00049742'	'WINTERS'	38.5253	-121.978	41.1	1942	2018	76	'CALIFORNIA'	'United States'	77	75	14.39	34.52	-0.195727	1.37943	41.0855	[-0.266989307335002;-0.124464467354410]	[1.25012409851062;1.52210139775158]	[40.8884192836187;41.2826310862374]
'USC00049775'	'WOODFORDS'	38.7833	-119.8	1722.1	1937	1990	53	'CALIFORNIA'	'United States'	54	51	7.42	27.54	-0.286598	1.29951	33.2936	[-0.398854242375794;-0.174342493369635]	[1.14568241211732;1.47399115024621]	[33.0643972391003;33.5227923413248]
'USC00049781'	'WOODLAND 1 WNW'	38.6828	-121.794	20.4	1911	2018	107	'CALIFORNIA'	'United States'	108	85	13.71	34.42	-0.166646	1.36889	41.0288	[-0.245449346136785;-0.0878428777379306]	[1.24557385260106;1.50441671858786]	[40.8428648269247;41.2148035807498]
'USC00049785'	'WOODLAND HILLS PIERCE COLLEGE'	34.1819	-118.574	240.8	1949	2018	69	'CALIFORNIA'	'United States'	70	65	20.62	33.89	-0.131505	1.56596	41.4535	[-0.223724979554899;-0.0392842330490095]	[1.40275401050310;1.74816546104066]	[41.2092034381827;41.6977829723822]
'USC00049855'	'YOSEMITE PARK HQ'	37.75	-119.59	1224.7	1905	2018	113	'CALIFORNIA'	'United States'	114	94	9.49	30.64	-0.139073	1.579	35.9025	[-0.196548524115037;-0.0815965394556962]	[1.44833480242363;1.72145302589524]	[35.7021135996723;36.1028999764398]
'USC00049866'	'YREKA'	41.7036	-122.641	800.1	1893	2018	125	'CALIFORNIA'	'United States'	126	111	8.01	31.06	-0.222971	1.78687	38.1432	[-0.282556718893039;-0.163385457651904]	[1.64673351931615;1.93893821104225]	[37.9333568368645;38.3529985675166]
'USW00003104'	'DESERT RESORTS RGNL AP'	33.6267	-116.159	-36	1950	2018	68	'CALIFORNIA'	'United States'	69	66	22.19	40.63	-0.0985407	1.25025	46.0441	[-0.184200120673900;-0.0128811926166110]	[1.12270172790790;1.39229386880125]	[45.8517107489873;46.2364377508682]
'USW00003122'	'TORRANCE AP'	33.8017	-118.341	27.4	1932	2018	86	'CALIFORNIA'	'United States'	87	80	19.22	24.83	-0.0951366	2.24674	33.3011	[-0.186086296016866;-0.00418693527622420]	[2.03134450036570;2.48497059814046]	[32.9822733921160;33.6199824433677]
'USW00023110'	'LEMOORE REEVES NAS'	36.3333	-119.95	70.7	1961	2018	57	'CALIFORNIA'	'United States'	58	53	14.47	35.72	-0.1148	1.37047	41.3898	[-0.199198129343803;-0.0304018141036045]	[1.22019927743496;1.53925667924313]	[41.1567853450202;41.6228937670535]
'USW00023129'	'LONG BEACH DAUGHERTY FLD'	33.8117	-118.146	9.4	1949	2018	69	'CALIFORNIA'	'United States'	70	67	19.35	27.06	-0.220132	2.38646	36.289	[-0.305954000620392;-0.134309173141051]	[2.14562915560719;2.65432661379797]	[35.9249655069945;36.6529780747753]
'USW00023155'	'BAKERSFIELD AP'	35.4344	-119.054	149	1937	2018	81	'CALIFORNIA'	'United States'	82	80	15.4	35.54	-0.256993	1.35766	41.5662	[-0.318005008540202;-0.195980137459977]	[1.23520428964116;1.49225675260315]	[41.3803159874069;41.7521102449056]
'USW00023156'	'BEAUMONT #2'	33.9286	-116.981	789.7	1939	2001	62	'CALIFORNIA'	'United States'	63	60	16.49	33.76	-0.0407235	1.25469	39.955	[-0.158507225185309;0.0770601407745881]	[1.11162282812642;1.41617773752044]	[39.7463065321431;40.1637159332857]
'USW00023158'	'BLYTHE AP'	33.6186	-114.714	120.4	1948	2018	70	'CALIFORNIA'	'United States'	71	69	20.28	41.46	-0.116593	1.09462	46.3715	[-0.196219502270213;-0.0369668349456034]	[0.987474180538113;1.21339720493771]	[46.2076909337710;46.5353387653430]
'USW00023161'	'BARSTOW DAGGETT AP'	34.8536	-116.786	584.3	1943	2018	75	'CALIFORNIA'	'United States'	76	72	16.91	38.72	-0.168147	1.27129	43.4418	[-0.260291247946756;-0.0760020094783944]	[1.14472139641740;1.41185405025395]	[43.2525510018566;43.6309603971284]
'USW00023174'	'LOS ANGELES INTL AP'	33.9381	-118.389	29.6	1944	2018	74	'CALIFORNIA'	'United States'	75	73	18.64	23.61	-0.119437	2.50767	32.7471	[-0.204403885611444;-0.0344699475114455]	[2.26384677494648;2.77774273895382]	[32.3790625786738;33.1151252498348]
'USW00023179'	'NEEDLES AP'	34.7675	-114.619	271.3	1940	2018	78	'CALIFORNIA'	'United States'	79	75	18.78	41.48	-0.148278	1.34326	46.3704	[-0.216664081455633;-0.0798909577163855]	[1.21966414205218;1.47936956709271]	[46.1792617046976;46.5616253694850]
'USW00023187'	'SANDBERG'	34.7436	-118.724	1374.6	1948	2018	70	'CALIFORNIA'	'United States'	71	64	9.72	28.19	-0.0571926	1.32923	34.5849	[-0.156049723609752;0.0416645365931487]	[1.18733903210713;1.48807530794646]	[34.3744497676833;34.7954368239215]
'USW00023188'	'SAN DIEGO LINDBERGH FLD'	32.7336	-117.183	4.6	1939	2018	79	'CALIFORNIA'	'United States'	80	78	18.83	23.78	0.0480459	2.011	31.5972	[-0.0535223179413980;0.149614214163974]	[1.80527254580091;2.24017931529203]	[31.3047636333504;31.8896238982639]
'USW00023190'	'SANTA BARBARA MUNI AP'	34.4258	-119.843	2.7	1941	2018	77	'CALIFORNIA'	'United States'	78	72	18.06	23.04	-0.123003	2.57173	32.1466	[-0.206851286458762;-0.0391543073107337]	[2.31995060471575;2.85084277146945]	[31.7671221764827;32.5261610770000]
'USW00023225'	'BLUE CANYON AP'	39.2775	-120.71	1608.1	1943	2018	75	'CALIFORNIA'	'United States'	76	67	7.23	23.67	-0.154946	1.48467	30.1176	[-0.230006068182571;-0.0798855409438338]	[1.33867275763404;1.64658925779717]	[29.8931486061917;30.3421362154990]
'USW00023232'	'SACRAMENTO EXECUTIVE AP'	38.5069	-121.495	4.6	1941	2018	77	'CALIFORNIA'	'United States'	78	70	13.28	32.57	-0.14765	1.50426	39.7765	[-0.221155881645998;-0.0741434086399072]	[1.35961901063907;1.66428923321126]	[39.5541421925881;39.9989031661966]
'USW00023233'	'SALINAS MUNICIPAL AP'	36.6636	-121.608	22.6	1930	2018	88	'CALIFORNIA'	'United States'	89	84	16.59	21.7	-0.179543	2.21913	33.4665	[-0.242589620942841;-0.116496256089539]	[2.02281370113950;2.43448868520644]	[33.1681181454306;33.7649478822042]
'USW00023234'	'SAN FRANCISCO INTL AP'	37.6197	-122.365	2.4	1945	2018	73	'CALIFORNIA'	'United States'	74	72	14	21.74	-0.18101	1.94911	32.2977	[-0.253881821160679;-0.108138750443114]	[1.76229334669746;2.15573702759063]	[32.0133644201350;32.5820507587472]
'USW00023237'	'STOCKTON METRO AP'	37.8892	-121.226	7.9	1948	2018	70	'CALIFORNIA'	'United States'	71	69	13.49	33.3	-0.176614	1.4796	40.2164	[-0.251547350833662;-0.101680810292876]	[1.33462987353062;1.64031141305699]	[39.9958259419321;40.4370370664818]
'USW00023239'	'ALAMEDA NAS'	37.7333	-122.317	4.9	1945	1996	51	'CALIFORNIA'	'United States'	52	52	14.21	21.9	-0.112491	1.95728	31.8153	[-0.217605740732497;-0.00737550353747958]	[1.73275475682028;2.21088810241594]	[31.4737834682337;32.1568043614994]
'USW00023244'	'MOFFETT FEDERAL AIRFIELD'	37.4058	-122.048	11.9	1945	2018	73	'CALIFORNIA'	'United States'	74	68	15.04	23.95	-0.161803	2.15423	33.3424	[-0.243741339166178;-0.0798648557290261]	[1.94143942374274;2.39034227497558]	[33.0168957657428;33.6678105423455]
'USW00023258'	'MODESTO CITY CO AP'	37.6242	-120.951	22.3	1927	2018	91	'CALIFORNIA'	'United States'	92	88	13.61	33.25	-0.198686	1.35168	39.7849	[-0.262720161770457;-0.134651756491083]	[1.23447531545159;1.48000388147582]	[39.6070694209237;39.9626564259100]
'USW00023271'	'SACRAMENTO 5 ESE'	38.5556	-121.417	11.6	1877	2018	141	'CALIFORNIA'	'United States'	142	140	13.26	31.99	-0.285983	1.89708	39.5221	[-0.327827472200993;-0.244138346755367]	[1.76666508260509;2.03711926086545]	[39.3269841812177;39.7172510998514]
'USW00023272'	'SAN FRANCISCO DWTN'	37.7706	-122.427	45.7	1921	2018	97	'CALIFORNIA'	'United States'	98	97	14.42	19.03	-0.144343	2.28298	30.7887	[-0.212262434550005;-0.0764237753223623]	[2.08981645416450;2.49399474987297]	[30.4998567623016;31.0775869805583]
'USW00023273'	'SANTA MARIA PUBLIC AP'	34.8994	-120.449	73.8	1948	2018	70	'CALIFORNIA'	'United States'	71	70	17.89	22.45	-0.0997204	2.44984	32.9211	[-0.200781796328357;0.00134100974493469]	[2.19678714433417;2.73204889485436]	[32.5475227282790;33.2946182106812]
'USW00024213'	'EUREKA WFO WOODLEY ISLAND'	40.8097	-124.16	6.1	1941	2018	77	'CALIFORNIA'	'United States'	78	76	12.73	16.64	-0.0972652	1.9024	22.8927	[-0.186292050200640;-0.00823826280861915]	[1.71775880131655;2.10688328613728]	[22.6172225774045;23.1681613795932]
'USW00024216'	'RED BLUFF MUNI AP'	40.1519	-122.254	107.6	1934	2018	84	'CALIFORNIA'	'United States'	85	78	13.8	34.97	-0.13143	1.5686	42.3237	[-0.204203966732716;-0.0586567954764263]	[1.42318122221515;1.72887585215911]	[42.1030801754941;42.5443345182746]
'USW00093101'	'EL TORO MCAS'	33.6667	-117.733	116.1	1945	1998	53	'CALIFORNIA'	'United States'	54	53	18.79	27.07	-0.0586758	2.10433	35.7562	[-0.167670981034902;0.0503192811111746]	[1.85721232068243;2.38433872060688]	[35.3894598604904;36.1228960477021]
'USW00093107'	'SAN DIEGO MIRAMAR NAS'	32.8667	-117.133	145.4	1947	2018	71	'CALIFORNIA'	'United States'	72	63	19.4	26.09	-0.151202	2.36164	35.1825	[-0.247873871678750;-0.0545295087026520]	[2.11065345023038;2.64247338452543]	[34.8068744438095;35.5580272753873]
'USW00093111'	'POINT MUGU NF'	34.1167	-119.117	4	1946	2018	72	'CALIFORNIA'	'United States'	73	64	18.09	21.8	-0.152877	2.23129	30.7204	[-0.255366778910807;-0.0503871615797638]	[1.99547538460602;2.49496514329161]	[30.3666941279832;31.0741402799647]
'USW00093112'	'NORTH ISLAND NAS'	32.7	-117.2	7.9	1945	2018	73	'CALIFORNIA'	'United States'	74	68	18.11	22.85	-0.15707	2.31555	30.8141	[-0.251992019405236;-0.0621484485199519]	[2.07998454631796;2.57779777463487]	[30.4596763849341;31.1685499991945]
'USW00093134'	'LOS ANGELES DWTN USC CAMPUS'	34.0511	-118.235	70.1	1906	2018	112	'CALIFORNIA'	'United States'	113	102	19.64	27.25	-0.113921	2.02433	35.7315	[-0.187683035849156;-0.0401598453535158]	[1.85312918860199;2.21134634523870]	[35.4789169317312;35.9840441482884]
'USW00093193'	'FRESNO YOSEMITE INTL AP'	36.78	-119.719	101.5	1948	2018	70	'CALIFORNIA'	'United States'	71	70	13.97	35.38	-0.278338	1.30374	41.0951	[-0.357644736001199;-0.199030769429408]	[1.17485449819797;1.44676123716468]	[40.9019626683793;41.2882115550654]
'USW00093209'	'PASO ROBLES MUNI AP'	35.6697	-120.628	246.9	1948	2018	70	'CALIFORNIA'	'United States'	71	69	16.09	33.29	-0.143978	1.43494	41.2086	[-0.239100405380809;-0.0488546781848436]	[1.28850870784195;1.59801021051806]	[40.9899704429121;41.4272443213606]
'USC00050214'	'ALTENBERN'	39.4992	-108.381	1718.2	1958	2018	60	'COLORADO'	'United States'	61	59	3.93	30.21	-0.121417	1.20668	34.9024	[-0.224660528212083;-0.0181738983611150]	[1.07306368408327;1.35693309602529]	[34.7034479835496;35.1014282779788]
'USC00050263'	'ANTERO RSVR'	38.9933	-105.892	2718.8	1961	2018	57	'COLORADO'	'United States'	58	56	0.75	23.06	-0.16592	1.10636	27.7443	[-0.276602483619287;-0.0552369537731110]	[0.981025348507551;1.24770487989594]	[27.5565065038263;27.9321761913348]
'USC00050834'	'BONNY DAM 2NE'	39.6567	-102.119	1132.9	1949	2017	68	'COLORADO'	'United States'	69	58	6.52	31.1	-0.197203	1.45859	38.0865	[-0.290552214012143;-0.103853337398111]	[1.30096718958754;1.63530098986297]	[37.8469094120027;38.3260078759915]
'USC00050848'	'BOULDER'	39.9919	-105.267	1671.5	1893	2018	125	'COLORADO'	'United States'	126	113	7.95	28.94	-0.26839	1.59013	34.8043	[-0.313302071592089;-0.223477216564095]	[1.47087585155316;1.71904992276516]	[34.6222767621629;34.9863987854045]
'USC00051071'	'BUENA VISTA 2S'	38.8247	-106.127	2421.9	1905	2018	113	'COLORADO'	'United States'	114	95	4.79	25.67	-0.319423	2.28487	30.4115	[-0.357905233023866;-0.280940405209839]	[2.10495247481477;2.48016329589453]	[30.1290351520113;30.6939147731230]
'USC00051121'	'BURLINGTON'	39.3061	-102.261	1268.6	1903	2018	115	'COLORADO'	'United States'	116	100	6.92	30.83	-0.167817	1.53447	37.2828	[-0.215987392792173;-0.119645961603307]	[1.41365922451935;1.66559615065144]	[37.0954641513436;37.4700514167730]
'USC00051179'	'BYERS 5 ENE'	39.7403	-104.127	1554.5	1930	2018	88	'COLORADO'	'United States'	89	84	6.82	30.66	-0.218546	1.27672	37.0315	[-0.291911510674753;-0.145179775285313]	[1.16332917807181;1.40116131063702]	[36.8584990219844;37.2045099799392]
'USC00051294'	'CANON CITY'	38.46	-105.226	1639.2	1893	2018	125	'COLORADO'	'United States'	126	115	10.34	30.44	-0.110965	1.17527	35.6713	[-0.171652755052069;-0.0502773129161111]	[1.08406419859426;1.27414249536084]	[35.5349924956521;35.8076487929032]
'USC00051440'	'CEDAREDGE'	38.9	-107.933	1903.2	1898	1994	96	'COLORADO'	'United States'	97	80	4.98	29.6	-0.206417	1.51551	34.0537	[-0.272812371538364;-0.140020898852818]	[1.37969396468705;1.66469147457096]	[33.8448835396536;34.2626018662858]
'USC00051458'	'CENTER 4 SSW'	37.7067	-106.144	2338.7	1941	2009	68	'COLORADO'	'United States'	69	66	2.19	25.9	-0.129074	1.21159	30.0085	[-0.220213047549487;-0.0379350905424465]	[1.08692837536783;1.35053986877729]	[29.8212134528827;30.1958140122566]
'USC00051528'	'CHEESMAN'	39.2203	-105.278	2097	1902	2018	116	'COLORADO'	'United States'	117	111	7.76	27.32	-0.233247	1.48791	32.6371	[-0.295769918309345;-0.170723807682100]	[1.37170890807255;1.61395507676656]	[32.4618284137443;32.8124211354175]
'USC00051564'	'CHEYENNE WELLS'	38.8222	-102.35	1309.1	1897	2018	121	'COLORADO'	'United States'	122	119	7.21	31.41	-0.267048	1.48357	37.7584	[-0.306503807976405;-0.227592811564382]	[1.37757178278429;1.59773215347982]	[37.5935317944306;37.9231889319236]
'USC00051609'	'CIMARRON'	38.4433	-107.557	2137	1951	2018	67	'COLORADO'	'United States'	68	63	2.14	28.25	-0.231407	1.27486	32.4064	[-0.314962898576437;-0.147850819000885]	[1.14226552764032;1.42285034878742]	[32.2067937935732;32.6059989323407]
'USC00051713'	'COCHETOPA CREEK'	38.4461	-106.761	2439	1947	2018	71	'COLORADO'	'United States'	72	69	-0.88	25.92	-0.189906	1.25158	30.353	[-0.287388075389859;-0.0924239523059816]	[1.12323057422911;1.39458928341230]	[30.1621651819738;30.5438110086841]
'USC00051741'	'COLLBRAN'	39.2425	-107.963	1822.7	1900	1999	99	'COLORADO'	'United States'	100	89	3.68	28.88	-0.283846	1.54513	33.4512	[-0.366293325283156;-0.201398371691878]	[1.40545293515297;1.69868730152414]	[33.2456773651560;33.6567934051566]
'USC00051772'	'COLORADO NM'	39.1014	-108.734	1762	1940	2018	78	'COLORADO'	'United States'	79	74	4.46	31.62	-0.137148	1.27131	36.4141	[-0.226198190052776;-0.0480986573163817]	[1.14733798075791;1.40868242794534]	[36.2280337494387;36.6001870343872]
'USC00051886'	'CORTEZ'	37.3444	-108.595	1879.7	1911	2018	107	'COLORADO'	'United States'	108	82	6.22	30.31	-0.189108	1.26169	34.5932	[-0.270008240051676;-0.108206778178993]	[1.14458381125896;1.39078546739739]	[34.4183480732505;34.7680235753847]
'USC00051959'	'CRESTED BUTTE'	38.8739	-106.977	2702.7	1910	2018	108	'COLORADO'	'United States'	109	101	-1.34	23.05	-0.218132	1.55771	27.4856	[-0.290852469043100;-0.145412318198895]	[1.42752074822460;1.69976673951034]	[27.2916749936137;27.6794740597771]
'USC00052192'	'DELTA'	38.7531	-108.078	1502.7	1893	1999	106	'COLORADO'	'United States'	107	93	5.54	32.44	-0.133875	1.39733	37.1203	[-0.201368073499157;-0.0663823264772887]	[1.27899448042098;1.52662268750944]	[36.9401607215882;37.3004000524224]
'USC00052281'	'DILLON 1 E'	39.6261	-106.035	2763	1910	2018	108	'COLORADO'	'United States'	109	105	0.31	22.2	-0.164296	1.1647	26.7182	[-0.232172485951412;-0.0964201451327643]	[1.06882726739165;1.26916801409820]	[26.5761583740518;26.8601655500246]
'USC00052432'	'DURANGO'	37.2833	-107.883	2011.7	1894	1991	97	'COLORADO'	'United States'	98	94	5.4	28.28	-0.230865	1.61543	32.6889	[-0.273128208042532;-0.188602706119760]	[1.48467147072813;1.75770038652303]	[32.4867660708737;32.8909783162616]
'USC00052446'	'EADS'	38.4758	-102.777	1283.8	1907	2018	111	'COLORADO'	'United States'	112	88	7.81	32	-0.217154	1.4039	38.2819	[-0.280395305072662;-0.153912551961386]	[1.28162301692477;1.53784371598875]	[38.0973297950680;38.4664316652755]
'USC00052557'	'EDGEWATER'	39.75	-105.083	1661.2	1908	1962	54	'COLORADO'	'United States'	55	51	8.04	30.24	-0.20142	1.62318	36.0008	[-0.298763278828855;-0.104076072853098]	[1.43701969913386;1.83344933595950]	[35.7167754562672;36.2847557146613]
'USC00052790'	'EVERGREEN'	39.6381	-105.315	2129	1961	2018	57	'COLORADO'	'United States'	58	52	7.17	26	-0.187613	1.23689	31.8757	[-0.275900225002256;-0.0993258497271082]	[1.10176018534334;1.38860348538034]	[31.6636637623384;32.0876631906083]
'USC00053005'	'FT COLLINS'	40.5764	-105.086	1525.2	1893	2018	125	'COLORADO'	'United States'	126	123	6.09	28.25	-0.223926	1.43417	34.4029	[-0.279887511362421;-0.167964600219748]	[1.32842899950319;1.54833362223609]	[34.2431156376087;34.5627054346294]
'USC00053016'	'FT LEWIS'	37.2308	-108.051	2320.7	1917	2018	101	'COLORADO'	'United States'	102	82	3.52	25.94	-0.0606736	1.36384	30.1518	[-0.124884872786854;0.00353773826497524]	[1.24074416840390;1.49915657618709]	[29.9658282251567;30.3378640312350]
'USC00053027'	'FT LUPTON 2 SE'	40.0667	-104.783	1531	1919	1976	57	'COLORADO'	'United States'	58	54	5.86	30.68	-0.179094	1.49228	36.9179	[-0.271310179589010;-0.0868779541692709]	[1.32883936281885;1.67583335420311]	[36.6653898786266;37.1704688670955]
'USC00053038'	'FT MORGAN'	40.2506	-103.788	1315.2	1896	2018	122	'COLORADO'	'United States'	123	106	5.28	30.27	-0.265169	1.86959	36.6908	[-0.311510751664646;-0.218827708950172]	[1.72658571816914;2.02444531784793]	[36.4698510035483;36.9117020535842]
'USC00053113'	'FRASER'	39.95	-105.833	2609.1	1909	1974	65	'COLORADO'	'United States'	66	63	-1.02	21.69	-0.132558	1.53385	26.1173	[-0.189305806436611;-0.0758102068239684]	[1.38102595688450;1.70358261926990]	[25.8813347672580;26.3531758824408]
'USC00053146'	'FRUITA'	39.1444	-108.728	1371	1893	2018	125	'COLORADO'	'United States'	126	102	4.96	32.53	-0.0892869	1.14995	37.1324	[-0.150988013877827;-0.0275857334589840]	[1.05571001722813;1.25260877203202]	[36.9912771410662;37.2734983340108]
'USC00053246'	'GATEWAY'	38.6825	-108.973	1402.7	1956	2018	62	'COLORADO'	'United States'	63	51	7.3	32.61	-0.322006	1.44934	37.4393	[-0.414517486784111;-0.229493941768915]	[1.28381566603061;1.63620052803227]	[37.1885633819271;37.6900765903064]
'USC00053359'	'GLENWOOD SPGS #2'	39.5181	-107.317	1796.8	1893	2018	125	'COLORADO'	'United States'	126	100	3.98	29.93	-0.389708	1.65503	34.8441	[-0.439739764704012;-0.339677175297860]	[1.51921969119660;1.80298545891777]	[34.6437382607452;35.0444129193553]
'USC00053489'	'GRAND JUNCTION 6 ESE'	39.0422	-108.466	1450.8	1962	2018	56	'COLORADO'	'United States'	57	52	5.27	32.23	-0.204805	1.31456	37.11	[-0.296637149277450;-0.112972750777736]	[1.16684843031066;1.48097870823606]	[36.8836153933466;37.3364288286175]
'USC00053496'	'GRAND LAKE 1 NW'	40.2669	-105.832	2657.9	1939	2018	79	'COLORADO'	'United States'	80	75	0.3	23.18	-0.208347	1.66505	28.0537	[-0.305648793912867;-0.111045224058759]	[1.49863340506860;1.84993750008207]	[27.8091309783493;28.2981753039968]
'USC00053500'	'GRAND LAKE 6 SSW'	40.185	-105.867	2526.2	1948	2018	70	'COLORADO'	'United States'	71	69	-1.64	22.67	-0.0318378	1.12427	26.8782	[-0.141255179226276;0.0775796543440472]	[1.00441484293005;1.25843018511989]	[26.7038698210718;27.0524861242116]
'USC00053530'	'GRANT'	39.4608	-105.679	2644.1	1963	2018	55	'COLORADO'	'United States'	56	54	1.6	22.94	-0.107049	1.06111	27.9716	[-0.213270453722652;-0.000828150144150233]	[0.939902066936601;1.19794958758416]	[27.7890828098203;28.1541658203800]
'USC00053541'	'GREAT SAND DUNES NP & PRESERVE'	37.7333	-105.512	2494.2	1950	2018	68	'COLORADO'	'United States'	69	65	2.36	25.86	-0.140243	1.10771	30.2849	[-0.205357631508226;-0.0751277291828016]	[0.999411301460601;1.22773347988039]	[30.1163108461285;30.4534867100079]
'USC00053546'	'GREELEY'	40.4167	-104.683	1417.9	1893	1967	74	'COLORADO'	'United States'	75	65	5.64	30.41	-0.168662	1.43306	36.4764	[-0.249021680686062;-0.0883024860679342]	[1.29031869802859;1.59159432306352]	[36.2556368947490;36.6971707480711]
'USC00053592'	'GREEN MT DAM'	39.8789	-106.333	2359.2	1939	2008	69	'COLORADO'	'United States'	70	65	-0.25	24.89	-0.199967	1.64727	29.6946	[-0.262800822508429;-0.137133633229651]	[1.48839863193611;1.82309405583843]	[29.4447950852200;29.9444534688541]
'USC00053662'	'GUNNISON 3SW'	38.5253	-106.967	2323.2	1893	2018	125	'COLORADO'	'United States'	126	113	-1.84	25.85	-0.0648394	1.31966	30.1962	[-0.108932091185924;-0.0207466226173699]	[1.22046801282101;1.42691771000175]	[30.0447860146947;30.3476987990745]
'USC00053867'	'HAYDEN'	40.4925	-107.255	1971.1	1909	2018	109	'COLORADO'	'United States'	110	97	0.5	28.12	-0.16183	1.313	33.0852	[-0.251198535173630;-0.0724615687976168]	[1.19546081395269;1.44209168787816]	[32.9144287810910;33.2559124694375]
'USC00053951'	'HERMIT 8 SE'	37.7494	-107.095	2727.7	1920	2018	98	'COLORADO'	'United States'	99	95	0.15	22.61	-0.184326	1.70462	27.3057	[-0.226345003741052;-0.142307024222284]	[1.56875037388978;1.85225135146913]	[27.0933435313360;27.5181182567605]
'USC00054076'	'HOLLY'	38.0517	-102.132	1036.6	1900	2018	118	'COLORADO'	'United States'	119	102	8.78	32.93	-0.347836	1.63289	39.3027	[-0.413981093088527;-0.281690833006374]	[1.49720159863272;1.78086478656132]	[39.1030930362761;39.5023573523216]
'USC00054082'	'HOLYOKE'	40.5453	-102.341	1152.1	1897	2018	121	'COLORADO'	'United States'	122	103	6.11	30.57	-0.244223	1.77599	37.7448	[-0.303466418949150;-0.184978658610131]	[1.63386414793099;1.93046980241271]	[37.5290600357285;37.9604685523419]
'USC00054234'	'IDAHO SPRINGS'	39.75	-105.517	2302.8	1893	1974	81	'COLORADO'	'United States'	82	64	4.32	24.15	-0.276606	1.54591	29.737	[-0.356503256408526;-0.196708184027709]	[1.38728786563307;1.72266678316811]	[29.4983415234374;29.9757186089992]
'USC00054250'	'IGNACIO 1 N'	37.1364	-107.626	1969	1914	1993	79	'COLORADO'	'United States'	80	75	5.34	29.13	-0.190087	1.46295	33.6409	[-0.276491851199607;-0.103682588814547]	[1.32016152771201;1.62117847310611]	[33.4285475043669;33.8531950824155]
'USC00054388'	'JOHN MARTIN DAM'	38.0633	-102.93	1162.5	1941	2018	77	'COLORADO'	'United States'	78	65	8.58	33.32	-0.178762	1.36278	39.34	[-0.263465955885947;-0.0940577847227820]	[1.22466920394945;1.51646806853707]	[39.1293289411665;39.5506244138730]
'USC00054452'	'KASSLER'	39.49	-105.095	1702.9	1918	2018	100	'COLORADO'	'United States'	101	97	9.01	29.55	-0.186302	1.28003	35.3397	[-0.235989451064408;-0.136614641913520]	[1.17758528705558;1.39137639172190]	[35.1808579197970;35.4984427441153]
'USC00054603'	'KIT CARSON'	38.7658	-102.803	1311.2	1939	2018	79	'COLORADO'	'United States'	80	67	7.59	31.96	-0.317677	1.52425	38.4581	[-0.409265101735231;-0.226087971974887]	[1.36793839069586;1.69841456127336]	[38.2256561881845;38.6904478301880]
'USC00054742'	'LAKE GEORGE 8 SW'	38.9075	-105.471	2606	1960	2018	58	'COLORADO'	'United States'	59	57	0.76	23.29	-0.24274	1.1353	28.129	[-0.357489224897005;-0.127990707935340]	[1.00623358564535;1.28092755539033]	[27.9375298554432;28.3205060485388]
'USC00054762'	'LAKEWOOD'	39.7489	-105.121	1719.1	1962	2018	56	'COLORADO'	'United States'	57	55	7.57	28.73	-0.253593	1.52305	35.0105	[-0.327170933405592;-0.180015031121288]	[1.36086791241710;1.70456096414069]	[34.7589389306019;35.2620833644874]
'USC00054770'	'LAMAR'	38.0936	-102.631	1105.5	1893	2018	125	'COLORADO'	'United States'	126	120	8.61	33.19	-0.235378	1.36884	39.4377	[-0.295923754882391;-0.174832256976810]	[1.26540163631640;1.48072392813008]	[39.2826915265241;39.5927489800620]
'USC00054834'	'LAS ANIMAS'	38.0636	-103.215	1185.7	1893	2018	125	'COLORADO'	'United States'	126	121	9.31	33.77	-0.218857	1.70041	39.4134	[-0.269049670166876;-0.168664420687607]	[1.57569821778002;1.83498172814232]	[39.2236518784676;39.6031480979089]
'USC00055015'	'LIMON 10 SSW'	39.15	-103.767	1695.9	1907	1971	64	'COLORADO'	'United States'	65	57	6.16	29.03	-0.282178	1.53934	35.1921	[-0.346840868410299;-0.217515225367329]	[1.37932485842959;1.71791316638974]	[34.9438065494939;35.4403084128659]
'USC00055322'	'MANASSA'	37.1742	-105.939	2343.9	1893	2015	122	'COLORADO'	'United States'	123	100	3.53	26.04	-0.200924	1.37217	30.0774	[-0.258844427990491;-0.143004545838551]	[1.26141563833764;1.49264085814162]	[29.9082645039778;30.2465624868945]
'USC00055531'	'MESA VERDE NP'	37.1997	-108.489	2176.9	1922	2018	96	'COLORADO'	'United States'	97	93	5.24	29.03	-0.168515	1.46254	33.5603	[-0.238472348126361;-0.0985581489578295]	[1.33849094833367;1.59808651442929]	[33.3714796384631;33.7491059753323]
'USC00055722'	'MONTROSE #2'	38.4858	-107.879	1764.5	1895	2018	123	'COLORADO'	'United States'	124	116	4.7	29.97	-0.179986	1.37364	34.6588	[-0.218831847923202;-0.141139493802646]	[1.27244085196151;1.48287986690744]	[34.5037952731781;34.8137367145890]
'USC00055730'	'MONUMENT 2 WSW'	39.0833	-104.933	2239.1	1911	1964	53	'COLORADO'	'United States'	54	52	6.31	26.47	-0.359751	2.15214	32.6316	[-0.462511119547654;-0.256990774048002]	[1.90105724439810;2.43639010130227]	[32.2604396904974;33.0026966476845]
'USC00055970'	'NORTHDALE'	37.8122	-109.013	2036.4	1930	2018	88	'COLORADO'	'United States'	89	73	3.77	28.71	-0.263451	1.75813	33.4236	[-0.301192930589657;-0.225708955430260]	[1.61095379220930;1.91874183947068]	[33.1757259098799;33.6713813770682]
'USC00056012'	'NORWOOD'	38.1317	-108.286	2139.7	1924	2008	84	'COLORADO'	'United States'	85	73	4.06	27.32	-0.191292	1.43648	31.9622	[-0.272147280942321;-0.110437181830588]	[1.29759721300224;1.59023803947562]	[31.7524678284126;32.1720060202850]
'USC00056266'	'PALISADE'	39.1136	-108.351	1448.1	1911	2018	107	'COLORADO'	'United States'	108	92	5.83	32.84	-0.103815	1.34019	37.4725	[-0.187924203819418;-0.0197052458326128]	[1.21941518037919;1.47292054697835]	[37.2952317082802;37.6497283774450]
'USC00056326'	'PARKER 6 E'	39.5289	-104.657	1923.3	1930	1997	67	'COLORADO'	'United States'	68	65	7.03	28.61	-0.111291	1.33295	34.336	[-0.179027529277195;-0.0435553258831050]	[1.19948430403866;1.48126705745420]	[34.1323626942666;34.5395948463471]
'USC00057031'	'RIFLE'	39.5447	-107.785	1656.6	1910	2009	99	'COLORADO'	'United States'	100	81	4.29	30.74	-0.24821	1.4298	35.4174	[-0.319811606332911;-0.176607452830786]	[1.30056239780974;1.57188150950256]	[35.2209068984835;35.6139350553177]
'USC00057167'	'ROCKY FORD 2 SE'	38.0392	-103.693	1271	1893	2018	125	'COLORADO'	'United States'	126	119	9.11	32.65	-0.254316	1.31098	37.9555	[-0.312311584942510;-0.196319869313550]	[1.21230607707442;1.41769062677636]	[37.8070395956813;38.1039614115213]
'USC00057309'	'RUXTON PARK'	38.8417	-104.974	2758.4	1959	2018	59	'COLORADO'	'United States'	60	57	1.99	20.77	-0.303698	1.82967	26.4132	[-0.363759290518879;-0.243635823126751]	[1.64373492412240;2.03662856674587]	[26.1190576652514;26.7074094276865]
'USC00057337'	'SAGUACHE'	38.0858	-106.144	2347.3	1894	2009	115	'COLORADO'	'United States'	116	99	3.19	26.11	-0.119894	1.63772	30.4034	[-0.187555903081608;-0.0522320062435001]	[1.50254211222687;1.78506773199926]	[30.1983779357519;30.6083400190740]
'USC00057515'	'SEDGWICK 5 S'	40.8592	-102.517	1216.2	1952	2018	66	'COLORADO'	'United States'	67	58	5.13	30.71	-0.249405	1.76271	38.0028	[-0.326266755806593;-0.172543069098449]	[1.58105095349284;1.96523930311039]	[37.7181357933465;38.2874775283013]
'USC00057656'	'SILVERTON'	37.8089	-107.663	2830.1	1904	2018	114	'COLORADO'	'United States'	115	98	1.8	21.55	-0.0356493	1.52705	26.0665	[-0.104135296673739;0.0328367260569651]	[1.39710262181513;1.66907980309154]	[25.8737874785404;26.2592838292801]
'USC00057848'	'SPICER'	40.4725	-106.448	2555.7	1912	2003	91	'COLORADO'	'United States'	92	82	-0.95	23.08	-0.0382481	1.39087	27.8023	[-0.146983374655134;0.0704871581851889]	[1.25148940668162;1.54576497928071]	[27.6020416878484;28.0025248631462]
'USC00057936'	'STEAMBOAT SPRINGS'	40.4883	-106.823	2092.8	1893	2018	125	'COLORADO'	'United States'	126	106	-0.47	26.37	-0.178573	1.49152	31.4147	[-0.225966811654832;-0.131178570886440]	[1.37847847240407;1.61382380678060]	[31.2378880125824;31.5914609160291]
'USC00057950'	'STERLING'	40.6278	-103.208	1211.3	1909	2011	102	'COLORADO'	'United States'	103	100	5.32	30.33	-0.234395	1.76427	37.0574	[-0.297981740618911;-0.170808028359394]	[1.61700593380101;1.92494773255506]	[36.8390756488241;37.2757518240150]
'USC00058008'	'STRATTON'	39.3047	-102.6	1340.8	1934	2012	78	'COLORADO'	'United States'	79	64	6.96	30.98	-0.244825	1.35722	37.5619	[-0.309909836002334;-0.179740881429034]	[1.22345601771401;1.50560201704535]	[37.3544977413827;37.7694006215810]
'USC00058157'	'TACONY 13 SE'	38.3422	-104.057	1488	1955	2018	63	'COLORADO'	'United States'	64	59	8.46	32.05	-0.204866	1.30381	38.2884	[-0.278846060610650;-0.130886455182055]	[1.16697249579330;1.45669328426503]	[38.0795103053793;38.4972393038111]
'USC00058184'	'TAYLOR PARK'	38.8183	-106.609	2797.8	1940	2018	78	'COLORADO'	'United States'	79	73	-1.73	20.91	-0.185789	1.14809	25.3454	[-0.249059063482305;-0.122518000404511]	[1.04163917633038;1.26541700950488]	[25.1804131881824;25.5104034628583]
'USC00058204'	'TELLURIDE 4WNW'	37.9492	-107.874	2635.3	1900	2018	118	'COLORADO'	'United States'	119	102	3.54	23.62	-0.207547	1.4625	28.4193	[-0.270946019496813;-0.144147368112413]	[1.34342681715033;1.59213683330788]	[28.2398975085445;28.5986308155612]
'USC00058429'	'TRINIDAD'	37.1786	-104.487	1837.9	1899	2018	119	'COLORADO'	'United States'	120	106	9.7	29.47	-0.270634	1.36283	34.2256	[-0.330348228923697;-0.210919326268513]	[1.25437522613766;1.48065373168134]	[34.0624416301514;34.3887786400666]
'USC00058510'	'TWO BUTTES'	37.5667	-102.4	1260	1900	1972	72	'COLORADO'	'United States'	73	53	8.87	32.34	-0.170004	1.59311	38.2331	[-0.255026146921885;-0.0849812109321860]	[1.41824359107506;1.78953879878311]	[37.9620361042148;38.5042469478511]
'USC00058560'	'URAVAN'	38.3761	-108.742	1530.4	1960	2016	56	'COLORADO'	'United States'	57	52	7.35	33.61	-0.214456	1.33658	38.7443	[-0.294744442560873;-0.134167062340033]	[1.18962542836704;1.50167916200251]	[38.5160241637758;38.9725733172562]
'USC00058781'	'WALSENBURG 1 NW'	37.6303	-104.796	1920.2	1934	2018	84	'COLORADO'	'United States'	85	78	8.99	29.58	-0.225379	1.65465	34.385	[-0.257927744615249;-0.192829961871248]	[1.51793559742056;1.80368490765399]	[34.1594555269026;34.6105729681162]
'USC00058839'	'WATERDALE'	40.4256	-105.21	1594.1	1902	2018	116	'COLORADO'	'United States'	117	105	6.88	28.9	-0.249573	1.48408	35.2595	[-0.310884831463979;-0.188261494500924]	[1.36507179644688;1.61346996416953]	[35.0804877071836;35.4384936597551]
'USC00058931'	'WESTCLIFFE'	38.1311	-105.466	2395.7	1895	2018	123	'COLORADO'	'United States'	124	105	5.01	26.16	-0.14871	1.25963	30.5847	[-0.219818747244524;-0.0776011905768262]	[1.15603117015824;1.37251192234418]	[30.4303041879832;30.7390284233335]
'USC00059243'	'WRAY'	40.0714	-102.233	1099.4	1893	2018	125	'COLORADO'	'United States'	126	106	7.29	31.49	-0.173696	1.61693	38.1072	[-0.245476759150320;-0.101914473679710]	[1.48369070011367;1.76214112971877]	[37.9099170136391;38.3043876576011]
'USW00023061'	'ALAMOSA SAN LUIS AP'	37.4389	-105.861	2296.1	1948	2018	70	'COLORADO'	'United States'	71	70	2.68	26.87	-0.134288	1.06019	30.9671	[-0.217000828785626;-0.0515753745986130]	[0.955271917041533;1.17663703383567]	[30.8087931483712;31.1254282254670]
'USW00023062'	'DENVER-STAPLETON'	39.7633	-104.869	1611.2	1948	2018	70	'COLORADO'	'United States'	71	70	7.31	29.7	-0.244538	1.39007	35.8044	[-0.319692646873000;-0.169384273234130]	[1.25677706658727;1.53750399722800]	[35.5992397808229;36.0094949365294]
'USW00023066'	'GRAND JUNCTION WALKER FLD'	39.1342	-108.54	1480.7	1900	2018	118	'COLORADO'	'United States'	119	118	4.37	32.15	-0.213242	1.22359	37.1001	[-0.288343044232896;-0.138140673609279]	[1.12595563380342;1.32968226954180]	[36.9574489488434;37.2427724337137]
'USW00023067'	'LA JUNTA MUNI AP'	38.0494	-103.512	1278.3	1945	2018	73	'COLORADO'	'United States'	74	70	8.21	33.25	-0.324321	1.42673	39.4186	[-0.386302914997143;-0.262339273073807]	[1.29191157724829;1.57562692703662]	[39.2111401004330;39.6261242059847]
'USW00023070'	'TRINIDAD PERRY STOKES AP'	37.2622	-104.338	1749.9	1948	2018	70	'COLORADO'	'United States'	71	69	9.09	30.54	-0.226414	1.21658	35.9885	[-0.309378456239294;-0.143448650710276]	[1.09647339364428;1.34984433683705]	[35.8062641784866;36.1708233904515]
'USW00024015'	'AKRON WASHINGTON CO AP'	40.1667	-103.217	1421.3	1937	2018	81	'COLORADO'	'United States'	82	80	5.09	29.8	-0.107579	1.32612	36.625	[-0.186128983385866;-0.0290282553075189]	[1.20282011516554;1.46206288333869]	[36.4394624919212;36.8104894917279]
'USW00093002'	'DENVER WSO CITY'	39.75	-104.983	1623.1	1921	1974	53	'COLORADO'	'United States'	54	52	7.26	28.6	-0.195152	1.16039	34.9058	[-0.285200955471458;-0.105103038237259]	[1.03071437596866;1.30638093206857]	[34.7059558523631;35.1055761216888]
'USW00093009'	'LEADVILLE LAKE CO AP'	39.2292	-106.317	3027.3	1948	2018	70	'COLORADO'	'United States'	71	61	-0.5	20.7	-0.0799811	1.12143	25.351	[-0.190006009644469;0.0300437824170752]	[0.997443743999718;1.26082613819814]	[25.1674663167493;25.5345082332589]
'USW00093010'	'LIMON WSMO'	39.1894	-103.716	1634.9	1948	2018	70	'COLORADO'	'United States'	71	66	5.99	28.83	-0.218231	1.33112	35.1853	[-0.288493731137047;-0.147967816194251]	[1.19987184837703;1.47672864387790]	[34.9837050889221;35.3869768916066]
'USW00093037'	'COLORADO SPRINGS MUNI AP'	38.81	-104.688	1884	1948	2018	70	'COLORADO'	'United States'	71	69	6.59	28.02	-0.268912	1.36795	34.2182	[-0.342828228843783;-0.194995954622577]	[1.23450295478657;1.51581185971009]	[34.0150482576356;34.4212602879741]
'USW00093058'	'PUEBLO MEM AP'	38.29	-104.498	1438.7	1954	2018	64	'COLORADO'	'United States'	65	63	8.87	32.39	-0.237578	1.28785	38.324	[-0.298664342945784;-0.176491397907943]	[1.16283376496554;1.42631048078152]	[38.1261395150647;38.5218195908271]
'USC00060801'	'BRIDGEPORT'	41.2	-73.2	43	1895	1951	56	'CONNECTICUT'	'United States'	57	52	3.52	27.22	-0.138106	1.46136	33.7709	[-0.252528871794011;-0.0236827345046941]	[1.28970122608351;1.65585975616005]	[33.5134166475925;34.0283730199971]
'USC00060973'	'BURLINGTON'	41.7944	-72.9319	153.9	1961	2018	57	'CONNECTICUT'	'United States'	58	51	2.9	26.9	-0.147536	1.29042	33.2637	[-0.270453663970867;-0.0246187133552311]	[1.13401590059846;1.46839080267082]	[33.0321537321555;33.4952223001083]
'USC00061499'	'COLCHESTER 2 W'	41.55	-72.3667	146	1893	1973	80	'CONNECTICUT'	'United States'	81	72	2.88	26.37	-0.0908825	1.40505	32.3847	[-0.192063425233851;0.0102984528097807]	[1.26154797419795;1.56486929169692]	[32.1730862051091;32.5963265377882]
'USC00061715'	'CREAM HILL'	41.9	-73.3167	396.8	1896	1972	76	'CONNECTICUT'	'United States'	77	67	0.64	25.47	-0.124988	1.41595	31.6574	[-0.213410890845178;-0.0365647780870392]	[1.27300482851348;1.57495170106825]	[31.4405300915986;31.8742608166030]
'USC00061762'	'DANBURY'	41.4	-73.4167	123.4	1937	2018	81	'CONNECTICUT'	'United States'	82	65	3.19	27.69	-0.0903179	1.63353	33.6006	[-0.180546717672011;-8.90023066449780e-05]	[1.46373603163709;1.82301298716575]	[33.3459369007300;33.8553445347631]
'USC00062658'	'FALLS VILLAGE'	41.95	-73.3667	167.6	1916	2017	101	'CONNECTICUT'	'United States'	102	99	2.63	27.53	-0.136209	1.59908	33.2491	[-0.212191891077782;-0.0602258696265361]	[1.46284152251028;1.74800101466673]	[33.0468027875189;33.4514016082150]
'USC00063207'	'GROTON'	41.3511	-72.0389	12.2	1957	2018	61	'CONNECTICUT'	'United States'	62	53	4.3	25.78	-0.0574767	1.41846	31.6673	[-0.162482520204184;0.0475290515783831]	[1.25476975441640;1.60350749693833]	[31.4214887875518;31.9131502347851]
'USC00064767'	'MIDDLETOWN 4 W'	41.55	-72.7167	112.5	1875	2017	142	'CONNECTICUT'	'United States'	143	113	2.84	27.05	-0.175696	1.62429	32.9959	[-0.243646694648066;-0.107745180480352]	[1.49642664316759;1.76308119953404]	[32.8046576312103;33.1870671386586]
'USC00065077'	'MT CARMEL'	41.4078	-72.9028	54.9	1936	2018	82	'CONNECTICUT'	'United States'	83	55	3.71	27.42	-0.0221978	1.3977	33.0567	[-0.148835469961647;0.104439850716199]	[1.22875421814307;1.58987169030459]	[32.8120522665807;33.3012599168973]
'USC00065309'	'NEW LONDON'	41.35	-72.1	18.3	1895	1955	60	'CONNECTICUT'	'United States'	61	56	3.98	25.93	-0.180204	1.55004	32.1216	[-0.277274024303191;-0.0831338382550093]	[1.37788672333940;1.74370827791166]	[31.8619099362835;32.3813585509028]
'USC00065892'	'NORWALK'	41.1333	-73.45	36.9	1893	1956	63	'CONNECTICUT'	'United States'	64	63	3.45	27.73	-0.160317	1.59269	34.1104	[-0.263991976788854;-0.0566416577136908]	[1.42107308526978;1.78504147838363]	[33.8556487896573;34.3651631346004]
'USC00065910'	'NORWICH PUB UTILITY PLT'	41.5269	-72.0642	6.1	1956	2018	62	'CONNECTICUT'	'United States'	63	55	4.49	27.51	-0.150988	1.55961	33.6536	[-0.281320566474612;-0.0206544733845317]	[1.37289343032989;1.77172235509462]	[33.3805699201399;33.9266473911527]
'USC00067970'	'STAMFORD 5 N'	41.1247	-73.5475	57.9	1955	2018	63	'CONNECTICUT'	'United States'	64	53	4.54	28.21	-0.0785205	1.37617	33.599	[-0.191747921026813;0.0347068336458741]	[1.21400699629378;1.56000007402920]	[33.3583400307918;33.8396540248386]
'USC00068138'	'STORRS'	41.795	-72.2286	202.7	1888	2018	130	'CONNECTICUT'	'United States'	131	120	2	25.38	-0.135	1.48751	31.5245	[-0.197626062860820;-0.0723736932838578]	[1.37418836689438;1.61017458208283]	[31.3550318422174;31.6939561634542]
'USC00068906'	'WATERBURY'	41.55	-73.0333	103.9	1893	1954	61	'CONNECTICUT'	'United States'	62	58	3.74	28.24	-0.206238	1.77688	34.7133	[-0.302845171506514;-0.109631652112695]	[1.58459877804619;1.99249854342602]	[34.4211636729859;35.0053942437691]
'USW00014740'	'HARTFORD BRADLEY INTL AP'	41.9381	-72.6825	57.9	1949	2018	69	'CONNECTICUT'	'United States'	70	69	2.75	28.06	-0.227849	1.53936	34.6048	[-0.323615465223926;-0.132082025510336]	[1.38186385768103;1.71481466232238]	[34.3709116079238;34.8387594200377]
'USW00014752'	'HARTFORD BRAINARD FLD'	41.7361	-72.6506	5.8	1920	2018	98	'CONNECTICUT'	'United States'	99	96	3.17	27.45	-0.137908	1.4557	33.9017	[-0.219149660233675;-0.0566661697138548]	[1.32843014144451;1.59516118186448]	[33.7134833243103;34.0898355369333]
'USW00094702'	'BRIDGEPORT SIKORSKY MEM AP'	41.1583	-73.1289	1.5	1948	2018	70	'CONNECTICUT'	'United States'	71	69	4.09	26.71	-0.115474	1.54503	32.8078	[-0.212553644707945;-0.0183947956758796]	[1.38414599543848;1.72461652608115]	[32.5713731554277;33.0442391156923]
'USC00071330'	'BRIDGEVILLE 1 NW'	38.75	-75.6167	14.9	1893	1985	92	'DELAWARE'	'United States'	93	89	7.52	29.38	-0.10367	1.51977	34.8664	[-0.153907627726964;-0.0534318708389235]	[1.39060830954162;1.66093666094228]	[34.6693685434750;35.0634056961750]
'USC00072730'	'DOVER'	39.1467	-75.5056	9.1	1893	2018	125	'DELAWARE'	'United States'	126	111	7.56	29.53	-0.17286	1.44408	34.6967	[-0.248128175739382;-0.0975924836081142]	[1.32645330902351;1.57213815872654]	[34.5235116511662;34.8698838331818]
'USC00075320'	'LEWES'	38.7756	-75.1389	4.6	1945	2011	66	'DELAWARE'	'United States'	67	64	8.1	28.71	-0.201607	1.30899	34.594	[-0.301723831957520;-0.101490887240731]	[1.17049026330076;1.46387545332042]	[34.3872134089288;34.8008311560202]
'USC00075915'	'MILFORD 2 SE'	38.8983	-75.425	10.7	1893	2004	111	'DELAWARE'	'United States'	112	88	7.81	29.61	-0.189248	1.50929	35.2919	[-0.265245683625747;-0.113249908738394]	[1.37391529842934;1.65800998964424]	[35.0904810794218;35.4933438725658]
'USC00076020'	'MILLSBORO'	38.5833	-75.3167	6.1	1893	1954	61	'DELAWARE'	'United States'	62	60	8.3	29.33	-0.0986698	1.34798	35.6298	[-0.167405425900560;-0.0299341045647309]	[1.20924738317946;1.50263231945729]	[35.4161163969341;35.8434327926890]
'USC00079605'	'WILMINGTON PORTER RSCH'	39.7739	-75.5414	82.3	1932	2018	86	'DELAWARE'	'United States'	87	86	5.3	28.4	-0.111032	1.39057	33.7428	[-0.207173064296844;-0.0148900625926624]	[1.25829913945092;1.53673613453917]	[33.5501163862332;33.9355214237617]
'USW00013781'	'WILMINGTON NEW CASTLE CO AP'	39.6728	-75.6008	24.1	1948	2018	70	'DELAWARE'	'United States'	71	70	5.81	28.9	-0.184745	1.56762	34.38	[-0.294929884675192;-0.0745599363360127]	[1.40252818201768;1.75214174028590]	[34.1388933231354;34.6211826279434]
'USC00080211'	'APALACHICOLA AIRPORT'	29.7258	-85.0206	6.1	1931	2013	82	'FLORIDA'	'United States'	83	79	17.51	31.35	-0.0683435	1.09558	34.2254	[-0.171579162733259;0.0348921823266343]	[0.985481904610782;1.21798689039688]	[34.0662257080623;34.3845057596680]
'USC00080228'	'ARCADIA'	27.2178	-81.8742	7.6	1899	2018	119	'FLORIDA'	'United States'	120	105	24.05	33.14	-0.0826219	0.825394	35.6341	[-0.147633842968325;-0.0176099754440777]	[0.758493439820027;0.898195059513734]	[35.5338559727261;35.7343773897005]
'USC00080369'	'AVON PARK 2 W'	27.5947	-81.5267	46.9	1893	2018	125	'FLORIDA'	'United States'	126	108	23.88	33.14	-0.105054	0.934593	35.654	[-0.191358655966538;-0.0187483958659246]	[0.854712089827983;1.02193864361765]	[35.5383931717295;35.7696572469259]
'USC00080478'	'BARTOW 1SE'	27.8864	-81.8325	33.8	1892	2018	126	'FLORIDA'	'United States'	127	124	23.36	33.23	-0.170376	0.851651	35.7405	[-0.215633663310290;-0.125117443297655]	[0.791790270244842;0.916036644545895]	[35.6470598794289;35.8339817182265]
'USC00080611'	'BELLE GLADE'	26.6928	-80.6711	6.1	1924	2006	82	'FLORIDA'	'United States'	83	76	24.31	32.41	-0.0467019	0.672431	34.5204	[-0.137739077222423;0.0443352503086684]	[0.606103873923448;0.746016060778800]	[34.4228017433178;34.6180838034660]
'USC00080940'	'BRADENTON EXP STN'	27.4833	-82.55	3	1911	1965	54	'FLORIDA'	'United States'	55	53	22.93	32.33	-0.296612	0.863708	34.7081	[-0.373194984353339;-0.220028212119822]	[0.770860233866901;0.967739577699366]	[34.5629307587382;34.8532609581576]
'USC00081046'	'BROOKSVILLE CHIN HILL'	28.6164	-82.3658	73.2	1892	2012	120	'FLORIDA'	'United States'	121	110	22.13	32.3	-0.1676	1.12567	35.0862	[-0.227110332647835;-0.108089211871143]	[1.03721332021795;1.22166654454666]	[34.9533277056293;35.2191593503122]
'USC00081276'	'CANAL PT USDA'	26.8639	-80.6256	9.1	1953	2018	65	'FLORIDA'	'United States'	66	64	23.79	32.69	-0.106608	0.640822	35.0019	[-0.213568648439743;0.000352643187697441]	[0.571122629542630;0.719026439841964]	[34.8994776962515;35.1043284395256]
'USC00081356'	'CARRABELLE 1 NNW'	29.8667	-84.6667	3	1896	1974	78	'FLORIDA'	'United States'	79	66	18.2	32.02	-0.139536	1.21313	35.3912	[-0.237173256119072;-0.0418983504826191]	[1.08665791338443;1.35433116452141]	[35.2021570608563;35.5801981183897]
'USC00081432'	'CEDAR KEY 1 WSW'	29.1333	-83.05	3	1907	1976	69	'FLORIDA'	'United States'	70	62	19.66	31.92	-0.126004	1.08009	34.813	[-0.232601088065951;-0.0194061283928009]	[0.960681857066552;1.21433884340912]	[34.6379244283637;34.9880636192295]
'USC00081544'	'CHIPLEY'	30.7806	-85.5503	39.6	1939	2018	79	'FLORIDA'	'United States'	80	72	18.1	32.74	-0.122172	1.10418	35.7761	[-0.221976643829221;-0.0223674105301254]	[0.991598824333187;1.22954473572532]	[35.6100546253480;35.9421441469970]
'USC00081641'	'CLERMONT 9 S'	28.4558	-81.7233	39.6	1948	2018	70	'FLORIDA'	'United States'	71	66	22.2	32.97	-0.274471	1.01255	35.6013	[-0.372365105623392;-0.176575944534481]	[0.907016998522727;1.13036759195843]	[35.4444503619348;35.7581003852189]
'USC00082008'	'CROSS CITY 1 E'	29.6333	-83.1053	12.8	1948	2018	70	'FLORIDA'	'United States'	71	54	19.78	32.49	-0.234123	1.12771	35.5991	[-0.322271813048430;-0.145973193780127]	[1.00263084286973;1.26838809713218]	[35.4089520870337;35.7891678382523]
'USC00082220'	'DE FUNIAK SPRINGS 1 E'	30.7244	-86.0939	74.7	1896	2010	114	'FLORIDA'	'United States'	115	97	18.13	33.02	-0.146657	1.1759	36.693	[-0.218122518311904;-0.0751918845064967]	[1.07650998642303;1.28445979661561]	[36.5438002695639;36.8422515476959]
'USC00082229'	'DELAND 1 SSE'	29.0181	-81.3106	7.6	1892	2018	126	'FLORIDA'	'United States'	127	108	21.98	32.77	-0.229596	1.00518	35.8311	[-0.294483899018897;-0.164708439124063]	[0.925880971078688;1.09126362793903]	[35.7110829875461;35.9510749016555]
'USC00082827'	'EUSTIS 2 S'	28.85	-81.6833	21	1892	1958	66	'FLORIDA'	'United States'	67	67	22.29	33.55	-0.106071	0.808766	36.6211	[-0.187162166994411;-0.0249805500029256]	[0.728338614797798;0.898073709331973]	[36.4981396443345;36.7440249168517]
'USC00082850'	'EVERGLADES'	25.8489	-81.3897	1.5	1924	2017	93	'FLORIDA'	'United States'	94	74	25.25	32.41	-0.134742	0.77519	34.7805	[-0.207538201431515;-0.0619452810135237]	[0.701704425172454;0.856371682382731]	[34.6687024348564;34.8922682902156]
'USC00082915'	'FEDERAL PT'	29.755	-81.5389	1.5	1892	2018	126	'FLORIDA'	'United States'	127	107	20.48	32.79	-0.115401	1.21538	35.8007	[-0.180192949983418;-0.0506100255123769]	[1.11738733291724;1.32197227902715]	[35.6541524055806;35.9471996853872]
'USC00082936'	'FELLSMERE 7 SSW'	27.6833	-80.65	6.1	1913	1979	66	'FLORIDA'	'United States'	67	55	24.29	32.87	-0.15281	0.962803	35.5222	[-0.252748469374028;-0.0528709252141083]	[0.855418418867750;1.08366853723307]	[35.3591700510343;35.6851462678226]
'USC00082944'	'FERNANDINA BEACH'	30.6669	-81.4525	14.9	1892	2018	126	'FLORIDA'	'United States'	127	113	18.47	31.66	-0.278077	1.35453	35.8695	[-0.340342327896629;-0.215812401969713]	[1.24869720423227;1.46932816997356]	[35.7117740621498;36.0271890602146]
'USC00083020'	'FLAMINGO RS'	25.1422	-80.9144	0.9	1962	2018	56	'FLORIDA'	'United States'	57	53	25.05	31.82	-0.0229246	0.883332	33.8602	[-0.137625188864221;0.0917759006313828]	[0.778010660654016;1.00291058617328]	[33.7055049000804;34.0149900756565]
'USC00083163'	'FT LAUDERDALE'	26.1019	-80.2011	4.9	1912	2018	106	'FLORIDA'	'United States'	107	100	25.17	32.01	-0.235901	0.911878	34.65	[-0.295537530654132;-0.176264557920268]	[0.838469350018674;0.991712773593956]	[34.5379180554675;34.7621549788179]
'USC00083207'	'FT PIERCE'	27.4419	-80.3508	7.6	1901	2018	117	'FLORIDA'	'United States'	118	114	23.45	31.84	-0.129154	0.932539	34.7376	[-0.200267330399833;-0.0580415114116282]	[0.858093440976620;1.01344410572847]	[34.6274467769378;34.8477247860660]
'USC00083316'	'GAINESVILLE UNIV OF FL'	29.65	-82.35	52.1	1890	1957	67	'FLORIDA'	'United States'	68	60	20.87	32.72	-0.103472	1.02577	35.8589	[-0.212855772802466;0.00591107183608262]	[0.911959571227002;1.15377407938655]	[35.6900039548597;36.0277935046894]
'USC00083470'	'GLEN ST MARY 1 W'	30.2717	-82.1856	39	1919	2018	99	'FLORIDA'	'United States'	100	81	20.06	32.88	-0.230231	1.10652	35.8826	[-0.282293108420239;-0.178169357050532]	[1.00990365151821;1.21237131015661]	[35.7329630205353;36.0322526084214]
'USC00083909'	'HIALEAH'	25.8175	-80.2858	3.7	1940	2018	78	'FLORIDA'	'United States'	79	74	24.97	32.04	-0.240227	1.10088	34.3976	[-0.308866414875422;-0.171587857423045]	[0.999673029694104;1.21233091974247]	[34.2401515939551;34.5549915647656]
'USC00083956'	'HIGH SPRINGS'	29.8286	-82.5972	19.8	1944	2015	71	'FLORIDA'	'United States'	72	57	20.87	33.1	-0.215231	1.45808	36.0908	[-0.277883783227311;-0.152577303357324]	[1.30655150371655;1.62717852575625]	[35.8551366304851;36.3264339320086]
'USC00084091'	'HOMESTEAD EXP STN'	25.5	-80.5	3.4	1910	1988	78	'FLORIDA'	'United States'	79	70	25.53	32.25	-0.0704942	0.687173	34.4902	[-0.162902774342843;0.0219144162135369]	[0.617104825910195;0.765196897549600]	[34.3864447630246;34.5939829311373]
'USC00084198'	'HYPOLUXO'	26.55	-80.05	3	1893	1959	66	'FLORIDA'	'United States'	67	55	24.97	31.57	-0.181266	1.07945	34.6202	[-0.263724807142827;-0.0988074416524884]	[0.962222205084165;1.21095139352439]	[34.4402860136724;34.8001594734398]
'USC00084289'	'INVERNESS 3 SE'	28.8028	-82.3125	12.2	1899	2018	119	'FLORIDA'	'United States'	120	88	21.9	32.77	-0.156867	1.03932	35.695	[-0.215072454099702;-0.0986613393800673]	[0.949803099672498;1.13727454194748]	[35.5588630451962;35.8310977367197]
'USC00084366'	'JACKSONVILLE BEACH'	30.2875	-81.3928	3	1944	2018	74	'FLORIDA'	'United States'	75	70	18.7	31.18	-0.149913	0.96931	35.2144	[-0.240780963543013;-0.0590442022675711]	[0.871745397865648;1.07779469902217]	[35.0685303117390;35.3601877110341]
'USC00084394'	'JASPER'	30.5228	-82.9447	44.8	1950	2018	68	'FLORIDA'	'United States'	69	65	19.08	32.92	-0.193579	1.23566	35.9714	[-0.284151461817340;-0.103006472600194]	[1.10870886639323;1.37713899383152]	[35.7793903635524;36.1633874156897]
'USC00084620'	'KISSIMMEE'	28.3	-81.4167	21	1893	1961	68	'FLORIDA'	'United States'	69	58	22.83	33.01	-0.250317	1.07081	35.6604	[-0.337603937951622;-0.163029900513250]	[0.954397611851963;1.20143191184083]	[35.4857430668563;35.8351142029034]
'USC00084625'	'KISSIMMEE 2'	28.2764	-81.4239	18.3	1959	2018	59	'FLORIDA'	'United States'	60	51	23.32	32.86	-0.131759	1.03526	35.1441	[-0.238732907910181;-0.0247842848035959]	[0.914408159278438;1.17209539746007]	[34.9615068336930;35.3267373744723]
'USC00084662'	'LA BELLE'	26.7458	-81.4264	4.9	1929	2018	89	'FLORIDA'	'United States'	90	61	25.17	33.31	-0.133819	0.93572	35.71	[-0.212944060113175;-0.0546938692248274]	[0.839111674080220;1.04345148594869]	[35.5616247771149;35.8583453790925]
'USC00084731'	'LAKE CITY 2 E'	30.1853	-82.5942	59.4	1892	2018	126	'FLORIDA'	'United States'	127	119	19.66	32.65	-0.15712	1.21346	35.9818	[-0.217132598637887;-0.0971065708082397]	[1.12142382777055;1.31305068382133]	[35.8434294071108;36.1200816907395]
'USC00085076'	'LISBON'	28.8728	-81.7844	20.7	1958	2018	60	'FLORIDA'	'United States'	61	57	21.09	32.44	-0.0847929	0.796936	35.1059	[-0.207667489434248;0.0380816836669922]	[0.703968795766739;0.902181520607417]	[34.9695167005394;35.2422254363653]
'USC00085275'	'MADISON'	30.4653	-83.4022	36.6	1892	2017	125	'FLORIDA'	'United States'	126	105	18.92	32.88	-0.145357	1.1525	36.2748	[-0.208630728539169;-0.0820829787041217]	[1.05933329197560;1.25385694707237]	[36.1349934151203;36.4146463441569]
'USC00085372'	'MARIANNA SCH FOR BOYS'	30.7667	-85.2667	52.1	1900	1968	68	'FLORIDA'	'United States'	69	61	18.8	32.9	-0.0521494	1.1328	36.3346	[-0.147670217825801;0.0433713850009858]	[1.01030960384521;1.27013120096070]	[36.1518472714501;36.5173028895766]
'USC00085539'	'MAYO'	30.1064	-83.1819	19.8	1949	2018	69	'FLORIDA'	'United States'	70	64	19.61	32.93	-0.126002	1.01242	35.992	[-0.211143725405014;-0.0408611633865608]	[0.909067660914316;1.12751304288773]	[35.8342079076728;36.1498848035945]
'USC00085612'	'MELBOURNE WFO'	28.1136	-80.6539	10.7	1937	2018	81	'FLORIDA'	'United States'	82	73	22.67	32.01	0.0117049	0.783974	34.9906	[-0.0980266363086918;0.121436373095843]	[0.701045180534990;0.876713116071877]	[34.8718625605619;35.1093594811332]
'USC00085793'	'MILTON EXP STN'	30.7794	-87.1414	66.1	1948	2008	60	'FLORIDA'	'United States'	61	58	17.65	32.76	-0.080458	0.989397	35.9787	[-0.188618576556783;0.0277025624221077]	[0.878276024096450;1.11457742026686]	[35.8134164923481;36.1440491182878]
'USC00085879'	'MONTICELLO 5 SE'	30.4922	-83.7833	29.9	1904	2017	113	'FLORIDA'	'United States'	114	92	18.43	32.54	-0.0583868	1.36828	35.8779	[-0.145729422675581;0.0289557929057376]	[1.24369162392336;1.50535840874498]	[35.6960145831527;36.0597274763977]
'USC00085895'	'MOORE HAVEN LOCK 1'	26.84	-81.0872	10.7	1918	2018	100	'FLORIDA'	'United States'	101	96	23.93	32.63	-0.0631783	0.763295	35.0899	[-0.141999930615045;0.0156433468413834]	[0.696157024756791;0.836906730526542]	[34.9914466477427;35.1883010601311]
'USC00085973'	'MTN LAKE'	27.9378	-81.5992	38.1	1935	2018	83	'FLORIDA'	'United States'	84	80	23.75	33.25	-0.117148	0.843244	35.7399	[-0.172307076158788;-0.0619891618844200]	[0.767342796407909;0.926653055253305]	[35.6243450655505;35.8553949928799]
'USC00086065'	'MYAKKA RIVER SP'	27.2417	-82.3161	6.1	1956	2018	62	'FLORIDA'	'United States'	63	56	24.16	33.41	-0.0444195	0.986399	35.7981	[-0.158425770507917;0.0695867429715304]	[0.871607812958874;1.11630931823589]	[35.6294381147147;35.9667526758932]
'USC00086078'	'NAPLES'	26.1653	-81.6842	12.2	1942	2018	76	'FLORIDA'	'United States'	77	72	25.01	32.82	-0.265614	0.74664	34.8942	[-0.347885943833858;-0.183342481484462]	[0.672912428661965;0.828446577812401]	[34.7846836583609;35.0037250746077]
'USC00086210'	'NEW SMYRNA BEACH'	29.05	-80.95	3	1892	1959	67	'FLORIDA'	'United States'	68	60	21.72	31.48	-0.18346	1.13442	35.4569	[-0.270177203809123;-0.0967425052641804]	[1.01576983861407;1.26692957508666]	[35.2747908416464;35.6390121153052]
'USC00086240'	'NICEVILLE'	30.5317	-86.4928	18.3	1937	2018	81	'FLORIDA'	'United States'	82	72	17.33	32.16	-0.165949	1.37294	35.5389	[-0.231129911460222;-0.100768537999050]	[1.24229030884961;1.51733428438254]	[35.3399504881779;35.7378327815874]
'USC00086414'	'OCALA'	29.1639	-82.0778	22.9	1893	2018	125	'FLORIDA'	'United States'	126	113	21.82	33.1	-0.117763	1.00731	36.0444	[-0.183274682000237;-0.0522510521567864]	[0.927737468147847;1.09369878801414]	[35.9258901625610;36.1629553933100]
'USC00086485'	'OKEECHOBEE'	27.1508	-80.8653	5.5	1945	2011	66	'FLORIDA'	'United States'	67	51	23.22	32.04	-0.294292	1.33981	34.7777	[-0.434479575964014;-0.154104625281247]	[1.16949882065185;1.53492938829063]	[34.5349436325338;35.0204322207343]
'USC00086880'	'PARRISH'	27.6089	-82.3475	18.3	1957	2014	57	'FLORIDA'	'United States'	58	53	23.17	32.73	-0.041096	0.783646	34.8636	[-0.161129356761777;0.0789372616993716]	[0.690057289194370;0.889926703245426]	[34.7258041446165;35.0013461374203]
'USC00087205'	'PLANT CITY'	28.0236	-82.1422	36.6	1892	2018	126	'FLORIDA'	'United States'	127	113	23.44	32.91	-0.111199	0.869583	35.4732	[-0.168415732633640;-0.0539829691179704]	[0.802740803462945;0.941991320741466]	[35.3719993299501;35.5744059685218]
'USC00087254'	'POMPANO BEACH'	26.2333	-80.1406	4.6	1940	2001	61	'FLORIDA'	'United States'	62	53	25.12	32.56	-0.147838	0.911687	34.8507	[-0.245343723087762;-0.0503319445078138]	[0.809210599343390;1.02714092868722]	[34.6939750656330;35.0074706331450]
'USC00087760'	'ROYAL PALM RS'	25.3867	-80.5936	2.1	1949	2018	69	'FLORIDA'	'United States'	70	52	26.14	32.98	-0.173653	1.72989	35.2704	[-0.270883702079949;-0.0764225841955443]	[1.53519769163948;1.94927118021809]	[34.9716708291395;35.5691374051731]
'USC00087812'	'ST AUGUSTINE'	29.8833	-81.3333	6.1	1892	1973	81	'FLORIDA'	'United States'	82	72	20.35	31.75	-0.161368	1.18452	35.3086	[-0.240731525222144;-0.0820052767474797]	[1.07031942354613;1.31089830645196]	[35.1347696390767;35.4824105083299]
'USC00087851'	'SAINT LEO'	28.3378	-82.26	57.9	1895	2018	123	'FLORIDA'	'United States'	124	121	22.49	32.83	-0.222624	1.08124	35.4104	[-0.269297898882827;-0.175949425695695]	[1.00380403440957;1.16465075827584]	[35.2902490751991;35.5304595708912]
'USC00087886'	'ST PETERSBURG'	27.7628	-82.6261	2.4	1892	2017	125	'FLORIDA'	'United States'	126	104	21.97	32.18	-0.108214	0.745878	34.4601	[-0.177162540169102;-0.0392656008682470]	[0.684281228962688;0.813020535761391]	[34.3684912611585;34.5516771363633]
'USC00087982'	'SANFORD'	28.8147	-81.2778	3.7	1956	2018	62	'FLORIDA'	'United States'	63	61	22.11	33.09	-0.190517	0.900312	35.8133	[-0.262713905955964;-0.118320083878625]	[0.807746585117165;1.00348478425704]	[35.6714160905599;35.9551231592994]
'USC00088620'	'STUART'	27.1897	-80.2397	4	1936	2018	82	'FLORIDA'	'United States'	83	70	24.23	32.2	-0.0780045	0.903469	35.1856	[-0.143572745346269;-0.0124363234857919]	[0.817153087279390;0.998903391244971]	[35.0527820123585;35.3184503161201]
'USC00088780'	'TAMIAMI TRAIL 40 MI BEND'	25.7608	-80.8242	4.6	1941	2006	65	'FLORIDA'	'United States'	66	55	25.73	33.03	-0.176843	0.826446	35.3887	[-0.247123001574696;-0.106562354236458]	[0.737944580524797;0.925560372379592]	[35.2520290619528;35.5254064725834]
'USC00088824'	'TARPON SPGS SEWAGE PL'	28.1522	-82.7539	2.4	1892	2018	126	'FLORIDA'	'United States'	127	122	22.01	32.3	-0.231164	1.05695	34.7197	[-0.262638176340060;-0.199690145907272]	[0.983792200080439;1.13554447384906]	[34.6043071858743;34.8351654519822]
'USC00088841'	'TAVERNIER'	25.0069	-80.5211	2.1	1936	2009	73	'FLORIDA'	'United States'	74	62	24.84	31.68	-0.273508	1.13584	33.4008	[-0.349380148226222;-0.197636311200001]	[1.02206564604776;1.26227526581526]	[33.2238411876590;33.5778222154680]
'USC00088942'	'TITUSVILLE'	28.6242	-80.8169	4.9	1901	2018	117	'FLORIDA'	'United States'	118	105	22.39	32.65	-0.200696	1.01059	35.8627	[-0.265739583555708;-0.135651777723348]	[0.929137743120790;1.09919237355860]	[35.7400640891356;35.9852958207874]
'USC00089120'	'USHER TWR'	29.4083	-82.8186	10.1	1956	2018	62	'FLORIDA'	'United States'	63	57	20.71	32.72	-0.0937034	1.04238	35.4808	[-0.186367456344792;-0.00103938472450262]	[0.927737141979926;1.17119740730397]	[35.3077828894509;35.6537431842267]
'USC00089219'	'VERO BEACH 4SE'	27.6528	-80.4031	6.1	1965	2018	53	'FLORIDA'	'United States'	54	51	23.14	31.84	0.13732	0.627871	34.5056	[-0.0280411633446906;0.302680465113391]	[0.540863815496623;0.728874741280654]	[34.3867993984831;34.6243667896203]
'USC00089401'	'WAUCHULA'	27.5478	-81.7994	18.3	1933	2018	85	'FLORIDA'	'United States'	86	79	23.92	33.14	-0.0735541	0.722294	35.5233	[-0.141102458833556;-0.00600580404020963]	[0.655281360539749;0.796158852968815]	[35.4225509797080;35.6240169945427]
'USC00089707'	'WINTER HAVEN'	28.0153	-81.7331	44.2	1941	2008	67	'FLORIDA'	'United States'	68	61	23.62	33.29	-0.0167734	0.763464	35.5711	[-0.112979108520798;0.0794322700719498]	[0.680376599752646;0.856698848764125]	[35.4479618810395;35.6942093052154]
'USW00003855'	'PENSACOLA FOREST SHERMAN NAS'	30.35	-87.3167	8.5	1949	2014	65	'FLORIDA'	'United States'	66	62	16.99	31.48	-0.042629	1.18298	34.8503	[-0.151095396698024;0.0658374753831648]	[1.05213799980051;1.33009142708232]	[34.6583440145667;35.0422064019005]
'USW00012815'	'ORLANDO INTL AP'	28.4339	-81.325	27.4	1952	2018	66	'FLORIDA'	'United States'	67	62	22.35	32.69	-0.137599	0.796382	35.2326	[-0.241960533031133;-0.0332376341865269]	[0.709685653477703;0.893668961627486]	[35.1039695586890;35.3613057978766]
'USW00012834'	'DAYTONA BEACH INTL AP'	29.1828	-81.0483	9.4	1937	2018	81	'FLORIDA'	'United States'	82	81	21.19	31.87	-0.153844	1.00665	35.1297	[-0.232213656595976;-0.0754741085559373]	[0.914156181709809;1.10849260554133]	[34.9898721949539;35.2696176282042]
'USW00012835'	'FT MYERS PAGE FLD AP'	26.585	-81.8614	4.6	1892	2018	126	'FLORIDA'	'United States'	127	116	24.13	32.5	-0.194132	1.07934	34.6265	[-0.232825502967933;-0.155439284943863]	[1.00010479692055;1.16484400158322]	[34.5048182271967;34.7482239237751]
'USW00012836'	'KEY WEST INTL AP'	24.555	-81.7522	1.2	1948	2018	70	'FLORIDA'	'United States'	71	65	24.31	31.66	-0.281627	0.676497	33.1007	[-0.367413481090078;-0.195839996373695]	[0.606450603961704;0.754634213650090]	[32.9964038042284;33.2050010520943]
'USW00012839'	'MIAMI INTL AP'	25.7906	-80.3164	8.8	1948	2018	70	'FLORIDA'	'United States'	71	70	24.87	31.89	-0.277626	1.01628	34.1438	[-0.366992884787205;-0.188258395043427]	[0.915180316313060;1.12854015501649]	[33.9919660694821;34.2957303393199]
'USW00012842'	'TAMPA INTL AP'	27.9619	-82.5403	5.8	1939	2018	79	'FLORIDA'	'United States'	80	79	22.01	32.28	-0.22588	0.730906	34.7963	[-0.309646755026711;-0.142113650292638]	[0.661845784252297;0.807171502206521]	[34.6932265911567;34.8993508801013]
'USW00012844'	'WEST PALM BEACH INTL AP'	26.6847	-80.0994	5.8	1938	2018	80	'FLORIDA'	'United States'	81	77	24.46	32.16	-0.18528	0.911888	34.4931	[-0.249270383699014;-0.121289010914641]	[0.827717368205420;1.00461764229612]	[34.3652459064876;34.6209716777120]
'USW00012850'	'KEY WEST NAS'	24.5833	-81.6833	1.8	1945	2018	73	'FLORIDA'	'United States'	74	60	24.28	31.53	-0.0240609	0.710838	32.9959	[-0.0884877183216817;0.0403660021825481]	[0.637845916304361;0.792182615186278]	[32.8834649210593;33.1083417913469]
'USW00013889'	'JACKSONVILLE'	30.4844	-81.7019	10.1	1938	2018	80	'FLORIDA'	'United States'	81	78	19.23	32.75	-0.207461	1.19662	36.075	[-0.275386236771957;-0.139536390070507]	[1.08667212836634;1.31769838707903]	[35.9078513719819;36.2421597204222]
'USW00013899'	'PENSACOLA RGNL AP'	30.4781	-87.1869	34.1	1948	2018	70	'FLORIDA'	'United States'	71	69	17.24	32.08	-0.101109	1.10154	35.6161	[-0.178393727767395;-0.0238236468722828]	[0.993642184602211;1.22114660844485]	[35.4515268172215;35.7807722058501]
'USW00092811'	'MIAMI BEACH'	25.8064	-80.1336	0.3	1927	2018	91	'FLORIDA'	'United States'	92	75	23.95	30.58	-0.132707	1.08444	33.3206	[-0.243658752941272;-0.0217548349420188]	[0.972615730377501;1.20911142838419]	[33.1582001229471;33.4830915353785]
'USW00093805'	'TALLAHASSEE'	30.3975	-84.3289	19.2	1940	2018	78	'FLORIDA'	'United States'	79	78	18.7	32.89	-0.18615	1.19747	36.1602	[-0.273753496034971;-0.0985473665859988]	[1.08206344292186;1.32519584181024]	[35.9891683299513;36.3312499526053]
'USW00093837'	'JACKSONVILLE NAS'	30.2333	-81.6667	6.1	1945	2018	73	'FLORIDA'	'United States'	74	69	19.52	32.66	-0.219314	1.22939	36.0216	[-0.309204101692963;-0.129424103215726]	[1.10639884188586;1.36604343649320]	[35.8362191016042;36.2070034272246]
'USW00093841'	'WHITING FLD NAS'	30.7167	-87.0167	60.7	1945	2018	73	'FLORIDA'	'United States'	74	63	17.43	32.57	-0.163703	1.18007	36.0791	[-0.246514651216399;-0.0808903494687651]	[1.06078468538152;1.31275880688378]	[35.8944482423764;36.2636668987641]
'USW00093852'	'JACKSONVILLE WB CITY'	30.3333	-81.65	25	1871	1956	85	'FLORIDA'	'United States'	86	83	18.78	31.82	-0.0855039	1.02411	35.3891	[-0.180886796103003;0.00987909377891366]	[0.925008724143486;1.13383244939569]	[35.2449261713820;35.5331920322579]
'USC00090131'	'ALAPAHA EXP STN'	31.35	-83.2167	88.1	1891	1974	83	'GEORGIA'	'United States'	84	69	18.02	33.07	-0.157356	1.4517	36.5858	[-0.248787220886526;-0.0659239493751473]	[1.30476699126615;1.61517722622158]	[36.3655815261690;36.8059937245242]
'USC00090140'	'ALBANY 3 SE'	31.5339	-84.1489	54.9	1891	2018	127	'GEORGIA'	'United States'	128	114	17.22	33.32	-0.242129	1.37655	36.8506	[-0.294224479074044;-0.190033559106815]	[1.27156168281841;1.49020049650151]	[36.6923795760666;37.0087312793000]
'USC00090181'	'ALLATOONA DAM 2'	34.165	-84.73	297.2	1952	2018	66	'GEORGIA'	'United States'	67	54	11.77	30.89	-0.146794	1.59435	34.888	[-0.258314361670529;-0.0352728328392687]	[1.40933417236891;1.80364352755759]	[34.6123435269119;35.1635711364143]
'USC00090253'	'AMERICUS'	32.0306	-84.2461	121	1891	2005	114	'GEORGIA'	'United States'	115	93	16.15	32.98	-0.193348	1.72845	36.6815	[-0.240188216615284;-0.146507289043401]	[1.58947439029084;1.87956828899274]	[36.4632151525078;36.8997592959692]
'USC00090311'	'APPLING 2 NW'	33.5619	-82.3389	112.8	1961	2018	57	'GEORGIA'	'United States'	58	52	13.98	31.99	-0.227755	1.67473	36.063	[-0.326044493086846;-0.129464992298377]	[1.48095122355079;1.89387461135183]	[35.7730504034986;36.3529842283420]
'USC00090581'	'BAINBRIDGE'	30.9167	-84.5833	36.9	1892	1977	85	'GEORGIA'	'United States'	86	70	18.54	33.82	-0.11416	1.21164	37.2846	[-0.200397096429428;-0.0279233493287493]	[1.09041191906077;1.34634849387655]	[37.1028361647569;37.4663541724362]
'USC00090969'	'BLAIRSVILLE EXP STN'	34.8544	-83.9444	594.1	1931	2018	87	'GEORGIA'	'United States'	88	82	10.61	28.75	-0.154093	1.43113	32.4434	[-0.244464436551457;-0.0637213427593331]	[1.29478255376135;1.58184395015247]	[32.2425998024693;32.6441685849453]
'USC00090979'	'BLAKELY'	31.2239	-84.5553	81.7	1892	2013	121	'GEORGIA'	'United States'	122	97	16.96	33.02	-0.0664476	1.36303	36.6063	[-0.155152228305243;0.0222569445795543]	[1.24049275834853;1.49767408128811]	[36.4287377955156;36.7837661316399]
'USC00091266'	'BROOKLET 1 W'	32.375	-81.673	54.9	1925	2018	93	'GEORGIA'	'United States'	94	93	16.84	32.9	-0.174785	1.51499	36.8008	[-0.250514290710903;-0.0990563324048712]	[1.38189665480157;1.66091078492125]	[36.6036846052427;36.9979267979695]
'USC00091340'	'BRUNSWICK'	31.1681	-81.5022	4	1895	2018	123	'GEORGIA'	'United States'	124	98	18.4	32.67	-0.194758	1.07617	36.681	[-0.253337158109611;-0.136179835126170]	[0.986725112198726;1.17372598594161]	[36.5470178381086;36.8148958698645]
'USC00091982'	'CLAYTON 1 SSW'	34.8878	-83.3967	598.9	1893	2018	125	'GEORGIA'	'United States'	126	116	11.4	29.11	-0.15253	1.35728	33.0979	[-0.222583373369942;-0.0824769113053091]	[1.24987190768747;1.47392631318327]	[32.9393614077561;33.2564240690860]
'USC00092161'	'COLUMBUS DARDC'	32.45	-84.9833	56.4	1891	1955	64	'GEORGIA'	'United States'	65	55	16.32	33.58	-0.233833	1.23294	37.5568	[-0.353156161469576;-0.114508992311752]	[1.08865014289057;1.39634364368944]	[37.3444494023268;37.7690625581931]
'USC00092180'	'COMMERCE 4 NNW'	34.2625	-83.4894	249.9	1957	2018	61	'GEORGIA'	'United States'	62	54	12.28	31.17	-0.198769	1.65	35.2199	[-0.285542490866257;-0.111995093712824]	[1.46764677773396;1.85501348745574]	[34.9412422932593;35.4986392809511]
'USC00092283'	'CORNELIA'	34.5181	-83.5286	448.1	1919	2018	99	'GEORGIA'	'United States'	100	96	11.22	29.6	-0.155489	1.61822	33.7495	[-0.242438157519525;-0.0685402713996754]	[1.47449100071592;1.77595197845194]	[33.5387623763784;33.9602312792442]
'USC00092475'	'DAHLONEGA 4WSW'	34.5069	-84.0208	445	1886	2000	114	'GEORGIA'	'United States'	115	103	11.02	29.78	-0.187498	1.49217	33.8724	[-0.256912852149750;-0.118082302889680]	[1.36970656238871;1.62558159510594]	[33.6887700700995;34.0559501714768]
'USC00092485'	'DALLAS 7 NE'	33.9881	-84.7475	335.3	1957	2018	61	'GEORGIA'	'United States'	62	58	11.7	31.08	-0.211012	1.6665	35.0268	[-0.318409050566284;-0.103615837973521]	[1.48064081238682;1.87568209522577]	[34.7495765465880;35.3039553910331]
'USC00092493'	'DALTON'	34.77	-84.8872	243.5	1935	2005	70	'GEORGIA'	'United States'	71	62	11.45	31.18	-0.235038	1.52543	35.2006	[-0.331238606002909;-0.138836949273167]	[1.36172129480321;1.70881313332696]	[34.9571162331347;35.4440589402757]
'USC00092839'	'DUBLIN'	32.5575	-82.9036	70.1	1892	2010	118	'GEORGIA'	'United States'	119	95	16.1	33.5	-0.0750998	1.33982	37.4088	[-0.161517976590782;0.0113184048748869]	[1.22070610173060;1.47056026704210]	[37.2338769646670;37.5838009577750]
'USC00092966'	'EASTMAN 1 W'	32.2003	-83.2058	121.9	1891	2018	127	'GEORGIA'	'United States'	128	114	16.31	33.32	-0.202102	1.76957	37.0497	[-0.269830148722013;-0.134372872498414]	[1.63009322064161;1.92097083071710]	[36.8422797290270;37.2570902381172]
'USC00093271'	'EXPERIMENT'	33.2631	-84.2842	284.7	1900	2004	104	'GEORGIA'	'United States'	105	90	12.94	31.02	-0.19716	1.44563	35.0402	[-0.280283364560744;-0.114036087078406]	[1.31576974240500;1.58829895165379]	[34.8478743126838;35.2325606955103]
'USC00093465'	'FOLKSTON 9 SW'	30.74	-82.1278	36.6	1945	2017	72	'GEORGIA'	'United States'	73	66	19.85	33.68	-0.170636	1.04351	36.8956	[-0.257493964577113;-0.0837771157078089]	[0.935970776305241;1.16341604123910]	[36.7348619452693;37.0563498050106]
'USC00093516'	'FT GAINES'	31.6	-85.05	103.9	1891	1984	93	'GEORGIA'	'United States'	94	78	16.97	32.67	-0.221691	1.63358	36.1433	[-0.305645585807394;-0.137737387440669]	[1.47912524207828;1.80416933755899]	[35.9113434732522;36.3752774001175]
'USC00093621'	'GAINESVILLE'	34.3006	-83.86	356.6	1891	2018	127	'GEORGIA'	'United States'	128	115	11.44	30.42	-0.184765	1.86134	34.5882	[-0.243124948162039;-0.126404272658883]	[1.71842726839811;2.01614213477417]	[34.3730038172903;34.8033094116817]
'USC00093754'	'GLENNVILLE 3NW'	31.9881	-81.9522	61	1904	2018	114	'GEORGIA'	'United States'	115	99	17.41	32.95	-0.209537	1.46055	36.789	[-0.291196603386908;-0.127877474473135]	[1.33379679235639;1.59935788937399]	[36.6031668345370;36.9748073949531]
'USC00093899'	'GREENSBORO'	33.5667	-83.2167	192	1902	1960	58	'GEORGIA'	'United States'	59	57	14.16	32.41	-0.168101	1.46769	36.8209	[-0.267608506474595;-0.0685926971332108]	[1.30643030892289;1.64886355055233]	[36.5764417831723;37.0652913078249]
'USC00093936'	'GRIFFIN'	33.25	-84.2667	299	1892	1969	77	'GEORGIA'	'United States'	78	66	14.22	31.77	-0.15119	1.53719	35.8138	[-0.216447779293131;-0.0859320097704914]	[1.38862641654403;1.70165218661319]	[35.5815171013477;36.0460102634356]
'USC00094133'	'HARTWELL'	34.3517	-82.93	245.4	1908	2018	110	'GEORGIA'	'United States'	111	99	13.17	31.84	-0.251235	2.03083	36.2302	[-0.305466517213121;-0.197002849748329]	[1.86919649013273;2.20643687474095]	[35.9802602193657;36.4800505201463]
'USC00094170'	'HAWKINSVILLE'	32.2842	-83.4681	74.7	1892	2018	126	'GEORGIA'	'United States'	127	106	16.41	33.2	-0.1999	1.49377	37.2391	[-0.253902421661123;-0.145897339981326]	[1.37634074793970;1.62122375706947]	[37.0610939439486;37.4170503604498]
'USC00094230'	'HELEN'	34.6997	-83.7261	455.1	1956	2018	62	'GEORGIA'	'United States'	63	53	11.41	29.61	-0.206714	1.5028	33.5117	[-0.303791968019715;-0.109635269902815]	[1.33053710521211;1.69736740964500]	[33.2537112535248;33.7697503584217]
'USC00094429'	'HOMERVILLE 5 N'	31.0767	-82.8003	57	1956	2018	62	'GEORGIA'	'United States'	63	58	17.8	32.95	-0.136439	1.04533	35.9143	[-0.234335266781242;-0.0385425652628875]	[0.930932768237645;1.17378349640087]	[35.7415609239644;36.0869905878055]
'USC00094648'	'JASPER 1 NNW'	34.4758	-84.4461	446.5	1940	2018	78	'GEORGIA'	'United States'	79	73	10.68	29.72	-0.202595	1.8451	33.5432	[-0.300621874384432;-0.104568535061762]	[1.65893026447603;2.05216119281683]	[33.2688817045964;33.8175905683167]
'USC00095314'	'LOUISVILLE 1 E'	33.0125	-82.3914	98.1	1893	2018	125	'GEORGIA'	'United States'	126	104	15.74	32.81	-0.182283	1.70903	36.8761	[-0.230298881396436;-0.134266448128090]	[1.57565027695126;1.85370332775593]	[36.6713735910505;37.0807671156511]
'USC00095863'	'MIDVILLE EXP STN'	32.8753	-82.2156	85.3	1957	2018	61	'GEORGIA'	'United States'	62	55	15.61	32.6	-0.254096	1.52858	36.4871	[-0.358297994334727;-0.149893689746157]	[1.35593049673684;1.72321202936954]	[36.2280333629047;36.7461731876042]
'USC00095874'	'MILLEDGEVILLE'	33.0831	-83.2497	112.2	1891	2017	126	'GEORGIA'	'United States'	127	115	14.93	32.8	-0.120675	1.67319	36.842	[-0.197727337574636;-0.0436230613677627]	[1.53785121115167;1.82043501363099]	[36.6436003180287;37.0404548933985]
'USC00095882'	'MILLEN 4 N'	32.8703	-81.9672	59.4	1891	1998	107	'GEORGIA'	'United States'	108	93	16.72	33.42	-0.20482	1.61865	37.4072	[-0.289297720547934;-0.120342223135026]	[1.47454656224065;1.77684606447951]	[37.1947046969158;37.6197444063573]
'USC00095988'	'MONTICELLO'	33.3328	-83.6975	157.9	1891	2018	127	'GEORGIA'	'United States'	128	104	14.34	32.42	-0.228599	1.73222	36.4598	[-0.276279089593896;-0.180919110436551]	[1.59906226794798;1.87646996293807]	[36.2525372223745;36.6670224804537]
'USC00096087'	'MOULTRIE 2 ESE'	31.1769	-83.7492	103.6	1926	2018	92	'GEORGIA'	'United States'	93	90	18.04	33.05	-0.187322	1.22264	36.2745	[-0.269962873401610;-0.104682021875198]	[1.11307107753274;1.34299109955578]	[36.1119735020691;36.4370509929117]
'USC00097087'	'PLAINS SW GA EXP STN'	32.0467	-84.3711	152.4	1956	2018	62	'GEORGIA'	'United States'	63	61	15.47	32.25	-0.238613	1.46797	35.7923	[-0.326187375507895;-0.151037657451612]	[1.31185436241183;1.64266093766205]	[35.5583023325006;36.0262918195241]
'USC00097276'	'QUITMAN 2 NW'	30.7836	-83.5692	56.4	1891	2010	119	'GEORGIA'	'United States'	120	99	18.38	33.05	-0.161632	1.44619	36.4535	[-0.228163643649820;-0.0950999730724441]	[1.32627903846351;1.57694272045131]	[36.2728603452021;36.6342391134712]
'USC00097600'	'ROME'	34.2414	-85.1583	208.8	1893	2018	125	'GEORGIA'	'United States'	126	117	12.35	31.75	-0.23156	2.04518	35.5766	[-0.290809790767215;-0.172310241536963]	[1.88730262804183;2.21625866011195]	[35.3423477755766;35.8108439343241]
'USC00097808'	'SAPELO IS'	31.3981	-81.2808	3	1957	2018	61	'GEORGIA'	'United States'	62	54	17.09	31.7	-0.163978	1.22324	35.7038	[-0.252326760762535;-0.0756288810015975]	[1.08811335702392;1.37515445916639]	[35.4969222246819;35.9107231087293]
'USC00098064'	'SILOAM 3N'	33.5636	-83.0767	211.8	1960	2016	56	'GEORGIA'	'United States'	57	51	13.67	32.02	-0.188371	1.77893	36.1928	[-0.269358606436028;-0.107383077659568]	[1.57746547452954;2.00613274056595]	[35.8854219106521;36.5001024931362]
'USC00098535'	'TALBOTTON'	32.6875	-84.5197	195.1	1893	2018	125	'GEORGIA'	'United States'	126	113	15.19	32	-0.194177	1.79859	35.8771	[-0.242573737254410;-0.145779663737804]	[1.66424675923127;1.94377985634058]	[35.6700980559807;36.0840508146891]
'USC00098547'	'TALLAPOOSA 2 N'	33.7667	-85.3	299	1896	1974	78	'GEORGIA'	'United States'	79	63	13.02	31.3	-0.137834	1.54502	35.3216	[-0.225242666775249;-0.0504249789583319]	[1.38464881135757;1.72395956980826]	[35.0784483858494;35.5647754121856]
'USC00098666'	'THOMASVILLE 7 NE'	30.9139	-83.8611	73.2	1892	2015	123	'GEORGIA'	'United States'	124	79	18.26	32.76	-0.0893942	1.14359	36.0782	[-0.179156182026380;0.000367698260640578]	[1.03323447635169;1.26572296648890]	[35.9150446332883;36.2413738747507]
'USC00098703'	'TIFTON'	31.4461	-83.4767	115.8	1911	2018	107	'GEORGIA'	'United States'	108	94	16.78	32.5	-0.208297	1.36972	36.0169	[-0.270295032196295;-0.146298528018455]	[1.25531626241061;1.49454454437574]	[35.8426356974086;36.1910880771007]
'USC00098740'	'TOCCOA'	34.5786	-83.3319	308.5	1891	2018	127	'GEORGIA'	'United States'	128	115	12.72	31.12	-0.212026	1.67363	35.3554	[-0.265251233432904;-0.158801009121982]	[1.54744072544755;1.81010712963038]	[35.1633949958359;35.5473083579840]
'USC00099141'	'WARRENTON'	33.4028	-82.6222	149.4	1914	2017	103	'GEORGIA'	'United States'	104	95	14.38	32.24	-0.136555	1.62867	36.4031	[-0.198225252109912;-0.0748838786960454]	[1.49399288146212;1.77548886063666]	[36.1965416943417;36.6096853073299]
'USC00099157'	'WASHINGTON 2 ESE'	33.7264	-82.7058	189	1892	2018	126	'GEORGIA'	'United States'	127	110	13.77	32.08	-0.173227	1.79428	36.1301	[-0.231728627222272;-0.114725975864303]	[1.65546995032456;1.94472611271038]	[35.9184396122734;36.3418311523086]
'USC00099186'	'WAYCROSS 4 NE'	31.2514	-82.3128	44.2	1892	2014	122	'GEORGIA'	'United States'	123	106	18.58	33.58	-0.202883	1.29977	37.1075	[-0.278666909018614;-0.127099104635901]	[1.19264954824072;1.41652151733526]	[36.9484612625443;37.2664425126982]
'USC00099291'	'W PT'	32.8861	-85.1839	175.3	1891	2015	124	'GEORGIA'	'United States'	125	108	14.56	32.33	-0.17276	1.37481	36.2679	[-0.245119526351797;-0.100399622977671]	[1.26305964734109;1.49644752499552]	[36.1016044137372;36.4341093073154]
'USW00003813'	'MACON MIDDLE GA RGNL AP'	32.6847	-83.6528	104.5	1948	2018	70	'GEORGIA'	'United States'	71	69	15.58	33.1	-0.235571	1.58651	36.924	[-0.304542589771245;-0.166598796880857]	[1.43390170876403;1.75535347826647]	[36.6891906102691;37.1587423435564]
'USW00003820'	'AUGUSTA BUSH FLD AP'	33.3644	-81.9633	40.2	1944	2018	74	'GEORGIA'	'United States'	75	73	15.25	32.85	-0.237055	1.67454	36.953	[-0.317338936255442;-0.156772047780117]	[1.51252504324422;1.85391051067816]	[36.7090866092345;37.1969112132242]
'USW00003822'	'SAVANNAH INTL AP'	32.13	-81.21	14	1948	2018	70	'GEORGIA'	'United States'	71	70	17.01	32.5	-0.211674	1.36591	36.3002	[-0.317533364402085;-0.105813689714865]	[1.22354319751065;1.52483633567557]	[36.0914790041775;36.5089700618402]
'USW00013870'	'ALMA BACON CO AP'	31.5358	-82.5067	58.8	1948	2018	70	'GEORGIA'	'United States'	71	69	17.6	32.91	-0.193202	1.20549	36.3491	[-0.286381062190623;-0.100022655652553]	[1.08275927603532;1.34214206151217]	[36.1661966563362;36.5320536535517]
'USW00013873'	'ATHENS BEN EPPS AP'	33.9481	-83.3275	239.3	1944	2018	74	'GEORGIA'	'United States'	75	73	12.83	31.69	-0.177215	1.66919	35.9403	[-0.250606916834628;-0.103823864138617]	[1.50834600143113;1.84719205829526]	[35.6980749976707;36.1825187061883]
'USW00013874'	'ATLANTA HARTSFIELD INTL AP'	33.63	-84.4417	307.8	1930	2018	88	'GEORGIA'	'United States'	89	88	12.37	31.05	-0.203154	1.71249	34.9333	[-0.275554382509739;-0.130754592087099]	[1.56053037480976;1.87923704697601]	[34.7059017179929;35.1607927997748]
'USW00013878'	'BRUNSWICK MALCOLM MCKINNON AP'	31.1522	-81.3908	4.9	1948	2018	70	'GEORGIA'	'United States'	71	69	16.82	31.42	-0.145869	1.112	35.6468	[-0.235821157897397;-0.0559178312783012]	[0.999933321613185;1.23661577802512]	[35.4784858477618;35.8151534388154]
'USW00093842'	'COLUMBUS METRO AP'	32.5161	-84.9422	119.5	1948	2018	70	'GEORGIA'	'United States'	71	70	15.32	32.7	-0.225919	1.40943	36.2991	[-0.309421054343746;-0.142417721266007]	[1.26955033410147;1.56473200949969]	[36.0891177545865;36.5090491740097]
'USC00510840'	'HAINA 214'	20.1	-155.467	140.5	1905	1975	70	'HAWAII'	'United States'	71	63	25.17	27.65	-0.15541	1.00597	30.182	[-0.215907111211211;-0.0949127532053650]	[0.905829817814046;1.11717794259578]	[30.0271009794288;30.3368222801959]
'USC00511004'	'HALEAKALA RS 338'	20.7603	-156.247	2122	1940	2018	78	'HAWAII'	'United States'	79	68	15.62	18.83	-0.116534	0.859826	22.9548	[-0.181181920394738;-0.0518851976318806]	[0.778711091316390;0.949391117493447]	[22.8270744923627;23.0826166014098]
'USC00511125'	'HANA AP 355'	20.7947	-156.015	22.9	1950	2018	68	'HAWAII'	'United States'	69	58	25.7	28.19	-0.192821	1.0159	29.9961	[-0.240800565712001;-0.144840854512419]	[0.916155374429895;1.12650117942822]	[29.8347701269195;30.1573803970275]
'USC00511303'	'HAWAII VOL NP HQ 54'	19.4297	-155.256	1210.4	1949	2015	66	'HAWAII'	'United States'	67	64	19.47	21.83	-0.13493	1.10248	25.2533	[-0.203099755291573;-0.0667607228400260]	[0.992374470403885;1.22480117717733]	[25.0835364479510;25.4230421275520]
'USC00511484'	'HILO 86A'	19.7333	-155.083	11.9	1905	1961	56	'HAWAII'	'United States'	57	52	25.75	27.8	-0.238143	0.946003	30.3979	[-0.335224009763029;-0.141062778526402]	[0.837984018980771;1.06794546863840]	[30.2342510451046;30.5614576271118]
'USC00512570'	'KAHUKU 912'	21.695	-157.981	4	1905	1973	68	'HAWAII'	'United States'	69	60	25.88	28.61	-0.0239194	0.825667	30.1794	[-0.127311080490369;0.0794722692058446]	[0.733621149573747;0.929261659169833]	[30.0440467015845;30.3146910760960]
'USC00512679'	'KAILUA 446'	20.8906	-156.213	213.4	1905	2018	113	'HAWAII'	'United States'	114	84	23.53	25.6	-0.320888	1.54289	27.8267	[-0.360879997358924;-0.280895552655294]	[1.42015858895823;1.67623813008227]	[27.6237731275818;28.0296442227206]
'USC00513113'	'KANEOHE MAUKA 781'	21.4167	-157.817	57.9	1928	1998	70	'HAWAII'	'United States'	71	65	25.28	27.83	-0.051246	0.945314	29.8074	[-0.146302627316799;0.0438106506822491]	[0.846449961742076;1.05572596193426]	[29.6596791647259;29.9550268351574]
'USC00514680'	'KOHALA MISSION 175.1'	20.225	-155.793	164.6	1905	1978	73	'HAWAII'	'United States'	74	72	24.26	26.74	-0.178285	0.99788	29.184	[-0.251000722988699;-0.105569960851147]	[0.903259152268076;1.10241320255759]	[29.0385515222593;29.3294220861673]
'USC00515006'	'KULA SANATORIUM 267'	20.7	-156.367	915	1916	1981	65	'HAWAII'	'United States'	66	59	21.26	23.96	0.124535	1.02056	26.1833	[0.0201040343689223;0.228966052243955]	[0.901434587687504;1.15542048238212]	[26.0161737404807;26.3503817912436]
'USC00515286'	'LANAI CITY 672'	20.8292	-156.92	493.8	1930	2009	79	'HAWAII'	'United States'	80	55	22.86	25.29	-0.286329	1.06796	28.0883	[-0.368353831230375;-0.204303360207973]	[0.952848386689331;1.19697739661126]	[27.9109643602373;28.2656102621335]
'USC00515575'	'LIHUE 1020'	21.9742	-159.368	63.1	1905	1963	58	'HAWAII'	'United States'	59	55	25.57	28.23	-0.218538	0.859646	30.1755	[-0.305148425401241;-0.131927196747973]	[0.766466873542858;0.964153204738928]	[30.0318179627048;30.3192360391136]
'USC00516082'	'MANA 1026'	22.03	-159.763	6.1	1905	1978	73	'HAWAII'	'United States'	74	64	26.67	30.79	-0.289155	0.918098	32.5273	[-0.374282935256348;-0.204027616256056]	[0.823195840552912;1.02394158777176]	[32.3848069012651;32.6697227988219]
'USC00517023'	'OLAA 92'	19.6333	-155.033	85	1905	1962	57	'HAWAII'	'United States'	58	55	26.67	28.31	-0.170615	0.792722	31.0605	[-0.255157673144159;-0.0860725657951400]	[0.707021657885423;0.888809632420469]	[30.9280130987664;31.1930341121730]
'USC00517166'	'OPIHIHALE NO 2 24.1'	19.2706	-155.875	414.5	1956	2018	62	'HAWAII'	'United States'	63	59	24.76	26.28	-0.184302	1.29061	29.2278	[-0.254582072719849;-0.114022064565239]	[1.15905417041022;1.43710124675517]	[29.0216562287976;29.4340415941853]
'USC00517421'	'PAHALA 21'	19.1986	-155.478	256	1905	1978	73	'HAWAII'	'United States'	74	64	25.74	27.94	-0.0369078	1.00196	30.8857	[-0.139538081349137;0.0657224719160395]	[0.893947860147655;1.12302412585777]	[30.7265758765607;31.0447918488790]
'USC00519397'	'WAIKIKI 717.2'	21.2717	-157.817	3	1965	2018	53	'HAWAII'	'United States'	54	51	27.35	30.76	-0.0308132	0.649792	32.2729	[-0.187648574744475;0.126022103491054]	[0.564328142205103;0.748198681901332]	[32.1513389794924;32.3944533823525]
'USW00021504'	'HILO INTL AP'	19.7192	-155.053	11.6	1949	2018	69	'HAWAII'	'United States'	70	68	26.39	28.36	-0.137557	0.946954	30.8914	[-0.232645052273172;-0.0424693830488303]	[0.849723241685932;1.05531092805508]	[30.7462029107410;31.0366948508867]
'USW00022516'	'KAHULUI AP'	20.8997	-156.429	15.5	1954	2018	64	'HAWAII'	'United States'	65	63	27	30.39	-0.192864	0.884474	33.0128	[-0.273176494378193;-0.112551005668389]	[0.794727397259655;0.984354726036796]	[32.8747129996916;33.1509511137300]
'USW00022519'	'KANEOHE BAY MCAS'	21.45	-157.783	3	1942	2018	76	'HAWAII'	'United States'	77	54	25.89	28.4	-0.238493	1.06137	30.4069	[-0.342766110706222;-0.134219121385510]	[0.937494454614594;1.20160272890266]	[30.2253838393154;30.5884009065541]
'USW00022521'	'HONOLULU INTL AP'	21.3239	-157.929	2.1	1940	2018	78	'HAWAII'	'United States'	79	74	26.92	30.62	-0.37971	1.08561	32.2654	[-0.431637607021921;-0.327781669713598]	[0.984190678559105;1.19748080973709]	[32.1130426331251;32.4176706331160]
'USW00022534'	'MOLOKAI AP'	21.1544	-157.096	135	1949	2018	69	'HAWAII'	'United States'	70	62	25.64	29.08	-0.19119	0.793649	31.2305	[-0.296242571971032;-0.0861379969680763]	[0.707935855816016;0.889739277059847]	[31.1026622757882;31.3582828139868]
'USW00022536'	'LIHUE WSO AP 1020.1'	21.9839	-159.34	30.5	1950	2018	68	'HAWAII'	'United States'	69	68	25.64	28.85	-0.248837	0.77862	30.3013	[-0.331471552000083;-0.166202662221910]	[0.700580613637419;0.865352167516020]	[30.1838975676862;30.4187292306310]
'USC00130064'	'AFTON'	41.0333	-94.2	366.1	1894	1950	56	'IOWA'	'United States'	57	53	1.47	29.96	-0.0627775	2.02871	35.9869	[-0.173863932039779;0.0483089097052765]	[1.79236535782308;2.29620861822776]	[35.6334255246413;36.3402951390181]
'USC00130112'	'ALBIA 3 NNE'	41.0656	-92.7867	268.2	1894	2018	124	'IOWA'	'United States'	125	115	1.66	29.32	-0.0951672	2.2127	35.0932	[-0.168629104030149;-0.0217053392290975]	[2.03525962869099;2.40560384257160]	[34.8320763287311;35.3542634943520]
'USC00130133'	'ALGONA 3 W'	43.0683	-94.3053	374.6	1893	2018	125	'IOWA'	'United States'	126	121	-2.28	27.82	-0.111245	1.93605	34.195	[-0.171298295172048;-0.0511907574797511]	[1.79073682084319;2.09315544904170]	[33.9761048504405;34.4139912893044]
'USC00130157'	'ALLISON'	42.7536	-92.8022	316.4	1914	2018	104	'IOWA'	'United States'	105	98	-1.57	28.22	-0.138692	1.84516	34.215	[-0.198553948155916;-0.0788301288196723]	[1.69319429047485;2.01077134263989]	[33.9846908756311;34.4453385174688]
'USC00130173'	'ALTA'	42.6667	-95.3	460.9	1893	1959	66	'IOWA'	'United States'	67	65	-1.82	28.16	-0.143171	2.25436	34.6814	[-0.236328049302212;-0.0500143105557265]	[2.02184255161141;2.51361219750362]	[34.3299591818390;35.0328382556618]
'USC00130200'	'AMES 8 WSW'	42.0208	-93.7742	335	1964	2018	54	'IOWA'	'United States'	55	53	-0.35	28.25	-0.16089	1.56181	33.492	[-0.269246836915223;-0.0525324268609796]	[1.38241805661182;1.76447708224198]	[33.2209717498669;33.7629499849419]
'USC00130205'	'AMES 3 SW'	42	-93.65	305.1	1893	1964	71	'IOWA'	'United States'	72	68	-0.28	28.75	-0.114463	2.05443	35.0094	[-0.205631514091012;-0.0232953422751143]	[1.84670772682401;2.28552192541200]	[34.6961681609952;35.3225753129577]
'USC00130213'	'ANAMOSA 1 WNW'	42.1117	-91.2933	245.4	1937	2014	77	'IOWA'	'United States'	78	70	-0.39	28.12	-0.126816	1.54596	33.6931	[-0.216304796111093;-0.0373265996049468]	[1.39105741547177;1.71810347305454]	[33.4605789354360;33.9255854765502]
'USC00130241'	'ANKENY'	41.6775	-93.5822	280.4	1950	2018	68	'IOWA'	'United States'	69	62	0.15	28.58	-0.170743	1.70371	34.8499	[-0.263540560097565;-0.0779455536279746]	[1.52374774229041;1.90493063992850]	[34.5785962013859;35.1212307293526]
'USC00130364'	'ATLANTIC 1 NE'	41.4175	-95.0042	351.1	1893	2018	125	'IOWA'	'United States'	126	122	0.83	29.44	-0.0305478	1.89552	35.2152	[-0.0988227418859455;0.0377271358100778]	[1.74708276507761;2.05656845787768]	[34.9988404759346;35.4315272174236]
'USC00130385'	'AUDUBON'	41.7069	-94.9222	390.1	1893	2018	125	'IOWA'	'United States'	126	118	0.03	28.78	-0.108531	2.02949	34.6122	[-0.168694074162939;-0.0483673502211827]	[1.87393657582866;2.19795035055872]	[34.3796429059036;34.8447799013661]
'USC00130536'	'BEACONSFIELD'	40.8069	-94.0475	370.3	1951	2018	67	'IOWA'	'United States'	68	63	1.05	28.28	-0.0281201	1.62592	33.7308	[-0.138282518954075;0.0820422704752076]	[1.44672826690421;1.82730127114189]	[33.4686131420680;33.9930746027896]
'USC00130576'	'BEDFORD'	40.6742	-94.7244	362.7	1898	2018	120	'IOWA'	'United States'	121	96	2.04	29.5	-0.140349	2.04699	35.1648	[-0.219356076196609;-0.0613422706183254]	[1.86985830784506;2.24089657269072]	[34.9013072769640;35.4283186830718]
'USC00130600'	'BELLE PLAINE'	41.8814	-92.2764	246.9	1893	2018	125	'IOWA'	'United States'	126	120	-0.12	28.54	-0.104053	1.96333	34.6939	[-0.172221881106449;-0.0358834247857870]	[1.81015228893824;2.12946509908317]	[34.4680925148762;34.9196723600472]
'USC00130608'	'BELLEVUE L&D 12'	42.2611	-90.423	183.8	1941	2018	77	'IOWA'	'United States'	78	76	-0.05	28.01	-0.200885	1.55581	34.1167	[-0.276548049660430;-0.125222715514620]	[1.41065514621272;1.71589743233369]	[33.8950433337047;34.3383270151198]
'USC00130753'	'BLOOMFIELD'	40.7392	-92.4142	261.5	1906	2016	110	'IOWA'	'United States'	111	90	1.91	29.68	-0.104541	2.14226	35.2773	[-0.187022366493114;-0.0220601969625534]	[1.94857953057431;2.35518867374200]	[34.9915307294279;35.5630919228136]
'USC00130807'	'BOONE'	42.0417	-93.8906	315.5	1905	2018	113	'IOWA'	'United States'	114	109	-0.13	28.74	-0.10591	2.01536	34.9554	[-0.167562079368921;-0.0442575472123939]	[1.85665529633325;2.18764088199618]	[34.7155706996574;35.1952696524050]
'USC00130923'	'BRITT'	43.1017	-93.8014	378	1897	2017	120	'IOWA'	'United States'	121	110	-2.38	27.82	-0.100866	1.93813	33.9931	[-0.162873489050724;-0.0388586252635844]	[1.78654660869255;2.10257060631783]	[33.7636267421142;34.2225066349848]
'USC00131233'	'CARROLL'	42.065	-94.85	378	1893	2018	125	'IOWA'	'United States'	126	121	-0.31	28.87	-0.088695	1.93326	34.9703	[-0.145388419170301;-0.0320014811830785]	[1.78903298116882;2.08910680564290]	[34.7525260240258;35.1879860068912]
'USC00131257'	'CASCADE'	42.2972	-91.02	252.4	1947	2018	71	'IOWA'	'United States'	72	67	-0.9	27.91	-0.169715	1.66032	33.7122	[-0.265211561642465;-0.0742174476804940]	[1.48949617835145;1.85072399897063]	[33.4561328948561;33.9682061859490]
'USC00131277'	'CASTANA EXP FARM'	42.0633	-95.8364	426.7	1948	2018	70	'IOWA'	'United States'	71	68	0.03	28.3	-0.136982	1.67049	33.9509	[-0.224017563630069;-0.0499456075784127]	[1.50340393272219;1.85615301365957]	[33.6973446638951;34.2045009018742]
'USC00131319'	'CEDAR RAPIDS #1'	42.0497	-91.5881	247.8	1892	2018	126	'IOWA'	'United States'	127	121	-0.11	28.85	-0.0839054	1.92745	34.6271	[-0.155813544665823;-0.0119973146795041]	[1.77631830175681;2.09143534654291]	[34.4052892949134;34.8489791246385]
'USC00131354'	'CENTERVILLE'	40.7325	-92.89	275.8	1893	2018	125	'IOWA'	'United States'	126	88	2.15	29.29	-0.0618695	1.9411	35.025	[-0.139606347049767;0.0158672708698425]	[1.76761683834660;2.13160422219254]	[34.7655457827005;35.2844632074478]
'USC00131394'	'CHARITON 1 E'	41.0164	-93.2792	294.1	1895	2018	123	'IOWA'	'United States'	124	118	1.7	29.14	-0.058489	2.05664	34.8929	[-0.123140805339320;0.00616287301309030]	[1.89689788062801;2.22982559831408]	[34.6560454300384;35.1296937135658]
'USC00131442'	'CHEROKEE'	42.7572	-95.5378	368.8	1921	2018	97	'IOWA'	'United States'	98	95	-1.18	28.43	-0.11214	1.81226	34.8632	[-0.185554116552537;-0.0387250287123186]	[1.65564316529327;1.98369470603351]	[34.6299417298857;35.0964009301759]
'USC00131533'	'CLARINDA'	40.7244	-95.0192	298.7	1893	2018	125	'IOWA'	'United States'	126	124	1.98	29.73	-0.0681468	2.00634	35.6123	[-0.136739055273430;0.000445420612836187]	[1.85141994710584;2.17421467816066]	[35.3849274105244;35.8396402441285]
'USC00131541'	'CLARION'	42.72	-93.7336	352.3	1944	2018	74	'IOWA'	'United States'	75	56	-2.21	27.76	-0.163063	1.51914	34.1836	[-0.268786219247607;-0.0573402400266455]	[1.34892217677982;1.71084802453119]	[33.9270334905383;34.4402453998261]
'USC00131635'	'CLINTON #1'	41.7947	-90.2639	178.3	1893	2018	125	'IOWA'	'United States'	126	124	0.5	28.88	-0.101538	1.76747	34.584	[-0.169163341641430;-0.0339135141739408]	[1.63190683398684;1.91429456800370]	[34.3840533156426;34.7839929258408]
'USC00131731'	'COLUMBUS JUNCT 1 N'	41.2864	-91.3611	181.4	1900	2008	108	'IOWA'	'United States'	109	102	1.36	29.02	-0.0459341	1.73426	34.7429	[-0.123140089129539;0.0312719419648288]	[1.58640791830514;1.89588964785973]	[34.5257436925985;34.9600828391164]
'USC00131833'	'CORNING'	40.9883	-94.7589	362.7	1893	2018	125	'IOWA'	'United States'	126	113	1.38	29.04	-0.0179605	1.96016	34.8922	[-0.0964951071109288;0.0605740521822345]	[1.79681401759471;2.13835054562728]	[34.6570012566877;35.1273574148623]
'USC00131962'	'CRESTON 2 SW'	41.0372	-94.3936	395	1905	2018	113	'IOWA'	'United States'	114	105	1.05	28.86	-0.0414783	1.95196	34.5113	[-0.127454444544932;0.0444978532320620]	[1.78188971220540;2.13825724772537]	[34.2667433776793;34.7557894795264]
'USC00132110'	'DECORAH'	43.3042	-91.7953	262.1	1893	2018	125	'IOWA'	'United States'	126	113	-1.9	27.97	-0.0702973	1.96619	33.7496	[-0.147326385589847;0.00673186974805788]	[1.80471300205824;2.14211389606609]	[33.5144085426060;33.9848012692129]
'USC00132136'	'DELAWARE 3 WSW'	42.4667	-91.4167	299	1899	1975	76	'IOWA'	'United States'	77	67	-1.7	27.61	-0.0618667	1.96086	33.6943	[-0.140894998904809;0.0171616442928792]	[1.76540367933901;2.17796363646404]	[33.3968583802981;33.9916576336895]
'USC00132171'	'DENISON'	42.0364	-95.3289	427	1893	2018	125	'IOWA'	'United States'	126	120	-0.21	28.29	-0.0672921	2.00613	34.3846	[-0.127021951893707;-0.00756221756896662]	[1.85428887513512;2.17040989605633]	[34.1569506450026;34.6122868522705]
'USC00132364'	'DUBUQUE L&D 11'	42.54	-90.6461	189	1938	2018	80	'IOWA'	'United States'	81	74	-0.57	27.85	-0.134139	1.6449	33.7281	[-0.190569621260942;-0.0777079188579579]	[1.49492301171483;1.80991486802629]	[33.4944538247720;33.9617199972757]
'USC00132573'	'ELDORA'	42.3653	-93.0972	327.1	1957	2018	61	'IOWA'	'United States'	62	58	-1.72	27.91	-0.0316564	1.44985	33.9988	[-0.135216701332382;0.0719039169512570]	[1.28640302346789;1.63406320034058]	[33.7573994222129;34.2401007802097]
'USC00132603'	'ELKADER 6 SSW'	42.7753	-91.4536	240.2	1893	2018	125	'IOWA'	'United States'	126	106	-0.91	28.46	-0.128857	2.10565	34.4027	[-0.200645119692558;-0.0570683720137059]	[1.93190677677127;2.29501144907162]	[34.1455524639971;34.6598886898392]
'USC00132724'	'ESTHERVILLE 4E'	43.4036	-94.7472	402.3	1893	2018	125	'IOWA'	'United States'	126	113	-2.61	27.67	-0.157812	2.022	34.5822	[-0.215382038145810;-0.100241698528538]	[1.86944615485410;2.18699549077763]	[34.3474121567361;34.8169026120966]
'USC00132789'	'FAIRFIELD'	41.0211	-91.9553	225.6	1893	2018	125	'IOWA'	'United States'	126	114	1.56	29.55	-0.0679567	1.96854	35.4085	[-0.133739634781350;-0.00217384016184247]	[1.81328815258917;2.13709300500503]	[35.1779945937732;35.6389785563198]
'USC00132864'	'FAYETTE'	42.8503	-91.8158	344.4	1893	2018	125	'IOWA'	'United States'	126	121	-1.98	27.61	-0.101158	1.99841	33.7103	[-0.157999890321459;-0.0443155877228037]	[1.84924372889458;2.15960359627180]	[33.4853124743283;33.9353795004482]
'USC00132977'	'FOREST CITY 2 NNE'	43.2844	-93.6306	390.1	1894	2018	124	'IOWA'	'United States'	125	114	-2.61	27.57	-0.115104	1.90374	33.927	[-0.183077556317555;-0.0471299928589214]	[1.75337048282507;2.06699698465883]	[33.7032670221363;34.1508049979440]
'USC00132999'	'FT DODGE 5NNW'	42.5836	-94.2006	339.9	1899	2018	119	'IOWA'	'United States'	120	114	-1.1	28.41	-0.171962	2.14566	34.9019	[-0.234681672194635;-0.109242111360499]	[1.97929135333545;2.32601821815372]	[34.6517613434489;35.1521100565582]
'USC00133290'	'GLENWOOD 3SW'	41.0097	-95.7736	298.7	1893	2008	115	'IOWA'	'United States'	116	99	2.28	30.11	-0.0721509	1.96503	36.05	[-0.151412009647880;0.00711019145437131]	[1.79519233673315;2.15093767300235]	[35.8002075910367;36.2997286777673]
'USC00133438'	'GREENFIELD'	41.2981	-94.4561	406.6	1893	2018	125	'IOWA'	'United States'	126	101	0.95	29.03	-0.149368	1.90468	34.4429	[-0.229062343867835;-0.0696737244714714]	[1.74138448429272;2.08329299468831]	[34.2027218268043;34.6830575839680]
'USC00133473'	'GRINNELL 3 SW'	41.72	-92.7489	275.8	1893	2018	125	'IOWA'	'United States'	126	95	-0.19	28.31	-0.105018	1.91878	34.0688	[-0.195837856184823;-0.0141989058015999]	[1.74502274465901;2.10984228747693]	[33.8161338436663;34.3214871988373]
'USC00133487'	'GRUNDY CTR'	42.3647	-92.7594	300.2	1893	2018	125	'IOWA'	'United States'	126	120	-1.15	28.02	-0.0774696	1.76509	33.9725	[-0.146664898041605;-0.00827422212927875]	[1.62724144626889;1.91461251841877]	[33.7694273390113;34.1755850778032]
'USC00133509'	'GUTHRIE CTR'	41.6686	-94.4972	324.6	1895	2018	123	'IOWA'	'United States'	124	112	0.51	29	0.0214681	1.83189	34.9795	[-0.0661121428810008;0.109048357445219]	[1.67355883933877;2.00520980998377]	[34.7558020903675;35.2031476225105]
'USC00133517'	'GUTTENBERG L&D 10'	42.7858	-91.0958	188.4	1937	2018	81	'IOWA'	'United States'	82	69	-0.68	27.92	-0.187257	1.57218	33.8009	[-0.267326669669959;-0.107187817666013]	[1.41783915150265;1.74331927580368]	[33.5655323941066;34.0363082151101]
'USC00133584'	'HAMPTON'	42.7561	-93.2019	336.8	1893	2018	125	'IOWA'	'United States'	126	106	-1.97	27.93	-0.0795728	1.84948	34.1947	[-0.154393052835036;-0.00475248488877329]	[1.69593074527214;2.01692449636629]	[33.9679715959123;34.4213952758653]
'USC00133632'	'HARLAN'	41.6453	-95.3339	387.1	1899	2016	117	'IOWA'	'United States'	118	116	0.48	29.02	-0.000516592	1.80249	34.9	[-0.0731169977170037;0.0720838133466632]	[1.65639566688451;1.96147730227994]	[34.6885160906806;35.1115795454832]
'USC00133718'	'HAWARDEN'	43.0031	-96.485	362.7	1937	2018	81	'IOWA'	'United States'	82	80	-0.7	28.86	-0.170209	1.83339	35.5443	[-0.237723132768153;-0.102694885678053]	[1.66785982333587;2.01534772901371]	[35.2910839337616;35.7975895225894]
'USC00133985'	'HUMBOLDT 3 W'	42.7181	-94.2689	338.3	1895	1997	102	'IOWA'	'United States'	103	78	-1.37	28.48	-0.0971327	2.03805	34.8023	[-0.176744029062907;-0.0175214387287677]	[1.84589616013024;2.25019872517275]	[34.5134347431617;35.0911457946867]
'USC00134052'	'INDEPENDENCE'	42.5069	-91.9014	275.2	1893	1981	88	'IOWA'	'United States'	89	85	-1.25	28.12	-0.106406	1.80739	34.0821	[-0.178528249719984;-0.0342833258738845]	[1.64660019659104;1.98388666527679]	[33.8381920497364;34.3260236269862]
'USC00134063'	'INDIANOLA 2W'	41.3664	-93.6481	281.6	1893	2018	125	'IOWA'	'United States'	126	120	1.25	29.26	-0.038507	1.97442	35.0206	[-0.117265368702549;0.0402514471144093]	[1.81403717290766;2.14897618104089]	[34.7897181835435;35.2514139108023]
'USC00134087'	'INWOOD 2 SW'	43.3	-96.4667	445	1904	1973	69	'IOWA'	'United States'	70	66	-1.82	28.68	-0.0811181	2.04159	35.7277	[-0.156795196164661;-0.00544107012927489]	[1.83946142658033;2.26592531312459]	[35.4169182230077;36.0384210645225]
'USC00134101'	'IOWA CITY'	41.6092	-91.505	195.1	1893	2018	125	'IOWA'	'United States'	126	121	0.74	29.27	-0.0933108	1.68982	35.0093	[-0.160632822628818;-0.0259887077655316]	[1.55881838272854;1.83183274406278]	[34.8158686199177;35.2027007623601]
'USC00134142'	'IOWA FALLS'	42.5189	-93.2536	321.6	1893	2018	125	'IOWA'	'United States'	126	119	-1.51	27.98	-0.0776747	1.80116	34.088	[-0.137993563879459;-0.0173558757366467]	[1.66372567844381;1.94994798196808]	[33.8825158495468;34.2935409869146]
'USC00134228'	'JEFFERSON'	42.0347	-94.4114	321.6	1893	2016	123	'IOWA'	'United States'	124	105	0.17	28.84	-0.140367	1.97475	34.8338	[-0.202635674438894;-0.0780984561634689]	[1.81626190318642;2.14706077738581]	[34.5945955367441;35.0729310434695]
'USC00134381'	'KEOKUK LOCK DAM 19'	40.3967	-91.375	160.6	1933	2018	85	'IOWA'	'United States'	86	73	2.69	29.63	-0.0157181	1.73774	35.5388	[-0.116282608121604;0.0848463254627366]	[1.55850267786087;1.93759349781783]	[35.2787215394502;35.7988995675582]
'USC00134389'	'KEOSAUQUA'	40.7356	-91.9697	191.7	1893	2018	125	'IOWA'	'United States'	126	123	2.54	30.03	-0.0387147	1.89673	35.7095	[-0.105865158557333;0.0284358341407620]	[1.74988230474913;2.05591055602007]	[35.4943341926230;35.9247424821253]
'USC00134502'	'KNOXVILLE'	41.3247	-93.1008	272.8	1893	2018	125	'IOWA'	'United States'	126	111	1.3	29.46	-0.00570765	1.89837	35.3286	[-0.0794424295111345;0.0680271269437269]	[1.74186834976786;2.06892998176462]	[35.1012899701656;35.5559613081956]
'USC00134561'	'LAKE PARK'	43.4483	-95.3247	446.5	1912	2018	106	'IOWA'	'United States'	107	91	-2.74	27.78	-0.141471	1.87874	34.4321	[-0.215431116169109;-0.0675103718895889]	[1.71501531413665;2.05808731339207]	[34.1858138205502;34.6784311585687]
'USC00134705'	'LE CLAIRE L&D 14'	41.5747	-90.4006	175.9	1938	2018	80	'IOWA'	'United States'	81	77	0.72	28.28	-0.155398	1.57357	33.9513	[-0.245690920864592;-0.0651042762645916]	[1.42193123763038;1.74138880471293]	[33.7246293898595;34.1780331853170]
'USC00134735'	'LE MARS'	42.7817	-96.1458	364.2	1896	2018	122	'IOWA'	'United States'	123	119	-0.74	28.93	-0.170486	2.15686	35.115	[-0.226896078997238;-0.114076148418910]	[1.99707024508340;2.32943959300751]	[34.8709231247155;35.3591729170766]
'USC00134894'	'LOGAN'	41.6381	-95.7883	301.8	1893	2018	125	'IOWA'	'United States'	126	123	1.04	29.72	-0.0239995	1.89407	35.7225	[-0.0902517696360837;0.0422527143380660]	[1.74724097620610;2.05323197003697]	[35.5077689029438;35.9371903299319]
'USC00135123'	'MAPLETON NO.2'	42.1619	-95.7836	365.8	1937	2018	81	'IOWA'	'United States'	82	77	0.16	28.6	-0.085645	1.62883	34.5357	[-0.178744057247680;0.00745413493106946]	[1.46985302812265;1.80501175608442]	[34.3000892670231;34.7713195155038]
'USC00135131'	'MAQUOKETA 4 W'	42.0494	-90.7489	232.3	1897	2018	121	'IOWA'	'United States'	122	103	-0.39	28.06	-0.0795615	1.76749	33.8608	[-0.143977331229009;-0.0151457250942628]	[1.62389374730417;1.92378925863022]	[33.6442360756878;34.0772865686854]
'USC00135198'	'MARSHALLTOWN'	42.0647	-92.9244	265.2	1893	2018	125	'IOWA'	'United States'	126	122	-0.33	28.65	-0.115623	2.01306	34.7262	[-0.181299270947739;-0.0499472880052027]	[1.85841307100958;2.18058364878572]	[34.4974054345336;34.9549270836551]
'USC00135230'	'MASON CITY'	43.1631	-93.1953	336.8	1893	2018	125	'IOWA'	'United States'	126	115	-2.45	27.56	-0.135194	1.84662	34.0032	[-0.209263225448871;-0.0611250551433474]	[1.69823190022955;2.00796616960193]	[33.7851715974061;34.2212504161369]
'USC00135493'	'MILFORD 4 NW'	43.3828	-95.1842	427.3	1919	2018	99	'IOWA'	'United States'	100	77	-2.69	27.4	-0.252926	1.81685	33.9058	[-0.335850698706026;-0.170001463807239]	[1.64401456510465;2.00784498336728]	[33.6470814802876;34.1644923726941]
'USC00135517'	'MILLERTON'	40.8333	-93.3	326.1	1893	1951	58	'IOWA'	'United States'	59	56	1.89	29.36	-0.0665701	2.28717	35.2444	[-0.161382436127213;0.0282422141543134]	[2.03530935308652;2.57019237832766]	[34.8623817003040;35.6264416439555]
'USC00135769'	'MT AYR'	40.7053	-94.2428	347.5	1893	2018	125	'IOWA'	'United States'	126	113	1.78	29.02	-0.0706312	1.9934	34.6326	[-0.135635115409074;-0.00562727026567217]	[1.83648566834633;2.16371749150319]	[34.3984744978555;34.8667735442512]
'USC00135796'	'MT PLEASANT 1 SSW'	40.9486	-91.5647	222.5	1898	2018	120	'IOWA'	'United States'	121	117	1.74	29.46	-0.0840281	1.91335	35.0851	[-0.151492593509124;-0.0165636802539514]	[1.76230337084984;2.07734564662364]	[34.8627317314982;35.3075474273490]
'USC00135837'	'MUSCATINE'	41.4075	-91.0728	167.3	1935	2018	83	'IOWA'	'United States'	84	82	1.2	29.24	-0.0514064	1.69918	34.8341	[-0.139672215393954;0.0368594694599777]	[1.53634138980208;1.87926760939010]	[34.5957353147070;35.0723878151608]
'USC00135952'	'NEW HAMPTON'	43.0453	-92.3122	349.9	1897	2018	121	'IOWA'	'United States'	122	117	-2.42	27.27	-0.0878802	1.96368	33.2249	[-0.154296628507810;-0.0214638574303399]	[1.80971080695836;2.13074623751138]	[32.9970311337145;33.4527265615654]
'USC00136103'	'NORTHWOOD'	43.4386	-93.2253	362.7	1896	2018	122	'IOWA'	'United States'	123	112	-3.07	27.08	-0.161029	1.97439	33.2447	[-0.220516663790048;-0.101542326961523]	[1.82133330725377;2.14030470717029]	[33.0134819039375;33.4759496107148]
'USC00136151'	'OAKLAND'	41.3044	-95.3844	384	1919	2018	99	'IOWA'	'United States'	100	90	1.35	29.32	0.0121989	1.87505	34.8892	[-0.0688976386794680;0.0932954045009203]	[1.70311553974832;2.06434781949998]	[34.6397201895338;35.1386257712205]
'USC00136200'	'OELWEIN 2 S'	42.6467	-91.9131	307.8	1923	2005	82	'IOWA'	'United States'	83	77	-1.59	27.73	-0.0187531	1.84612	33.7577	[-0.112857405332695;0.0753512986365019]	[1.66311572264688;2.04926272011076]	[33.4903985068016;34.0249300488866]
'USC00136243'	'ONAWA 3NW'	42.0697	-96.1258	323.1	1899	2011	112	'IOWA'	'United States'	113	108	0.87	29.69	-0.125433	1.83195	35.8089	[-0.192377440225965;-0.0584878635266603]	[1.68481000203194;1.99193962953650]	[35.5886600377044;36.0290970161379]
'USC00136305'	'OSAGE'	43.2794	-92.8106	356.6	1894	2018	124	'IOWA'	'United States'	125	109	-2.55	27.32	-0.105806	1.83213	33.5087	[-0.183373030571906;-0.0282392578514049]	[1.68013779699259;1.99787512392274]	[33.2859026781070;33.7315639445372]
'USC00136327'	'OSKALOOSA'	41.3214	-92.6467	253	1893	2018	125	'IOWA'	'United States'	126	118	1.1	29.02	-0.0666549	2.06496	34.8218	[-0.137811583088603;0.00450168989888117]	[1.90156514068926;2.24238572979984]	[34.5816737321080;35.0618532083607]
'USC00136386'	'OTTUMWA 1 WSW'	41.0167	-92.4333	195.1	1894	1949	55	'IOWA'	'United States'	56	51	2.3	30.31	-0.0683831	2.14838	36.3859	[-0.166523321172259;0.0297570552233207]	[1.90130059279594;2.42756814365481]	[36.0097885060530;36.7619832912848]
'USC00136566'	'PERRY'	41.8394	-94.1106	289.6	1900	2018	118	'IOWA'	'United States'	119	116	0.1	28.79	-0.0282257	1.84059	34.8199	[-0.106015636295259;0.0495641511678315]	[1.69002417836199;2.00456259474293]	[34.6021434747070;35.0376646655502]
'USC00136719'	'POCAHONTAS'	42.7292	-94.6614	369.4	1904	2018	114	'IOWA'	'United States'	115	104	-1.52	28.39	-0.111988	1.92449	34.8662	[-0.168015554463207;-0.0559612239214859]	[1.77367279011142;2.08812680295104]	[34.6341294611325;35.0983703302132]
'USC00137147'	'ROCK RAPIDS'	43.43	-96.1686	411.5	1893	2018	125	'IOWA'	'United States'	126	114	-2	28.56	-0.117981	1.91734	35.2952	[-0.178107912641444;-0.0578547358798637]	[1.77007463208271;2.07685021085684]	[35.0721919672940;35.5181204771688]
'USC00137161'	'ROCKWELL CITY'	42.3969	-94.6292	370	1894	2018	124	'IOWA'	'United States'	125	115	-0.77	28.58	-0.138725	2.03753	34.7339	[-0.198591751074448;-0.0788573080188336]	[1.88162217873234;2.20635316493455]	[34.4979803118029;34.9698942655592]
'USC00137312'	'SAC CITY'	42.4194	-94.9761	368.8	1893	2018	125	'IOWA'	'United States'	126	117	-1.08	28.5	-0.0649991	2.13219	34.7624	[-0.131928364564642;0.00193014803347530]	[1.96437620570146;2.31435014043032]	[34.5147058736334;35.0100926658796]
'USC00137386'	'SANBORN'	43.1792	-95.6603	472.7	1914	2018	104	'IOWA'	'United States'	105	101	-2.43	27.91	-0.118862	1.94234	34.1368	[-0.179298942893356;-0.0584249451927315]	[1.78514120059914;2.11339150025139]	[33.8975864742012;34.3760285881814]
'USC00137594'	'SHELDON'	43.1803	-95.8533	432.8	1899	2018	119	'IOWA'	'United States'	120	102	-2.05	27.99	-0.123537	1.96805	34.3227	[-0.189859493238824;-0.0572143985028503]	[1.80637210309258;2.14419188401340]	[34.0798537215357;34.5656167197085]
'USC00137613'	'SHENANDOAH'	40.7672	-95.38	297.2	1918	2018	100	'IOWA'	'United States'	101	79	2.49	30.29	-0.0698346	1.74747	36.0008	[-0.158968510479693;0.0192993842579850]	[1.57906593233888;1.93382453082521]	[35.7521215937650;36.2495281200318]
'USC00137664'	'SIBLEY'	43.4047	-95.7483	466	1893	2018	125	'IOWA'	'United States'	126	100	-2.79	27.48	-0.143776	1.83254	33.9288	[-0.203542088231958;-0.0840104803801550]	[1.68366248284467;1.99457753133245]	[33.7022242205952;34.1553165675280]
'USC00137678'	'SIGOURNEY'	41.3364	-92.2044	242.3	1896	2018	122	'IOWA'	'United States'	123	117	1	29.19	-0.0853163	2.11313	35.0318	[-0.152488655416061;-0.0181439538262278]	[1.94739503153487;2.29296290864892]	[34.7863499809738;35.2772892945568]
'USC00137700'	'SIOUX CTR 2 SE'	43.0558	-96.1525	414.5	1899	2018	119	'IOWA'	'United States'	120	96	-1.48	28.54	-0.134747	1.9499	34.6303	[-0.196643495304552;-0.0728505712510401]	[1.78953313244707;2.12463794738512]	[34.3844379239646;34.8761965271538]
'USC00137726'	'SIOUX RAPIDS 4 E'	42.8931	-95.0653	432.8	1941	2018	77	'IOWA'	'United States'	78	70	-1.53	28.1	-0.154727	1.94884	34.405	[-0.249725252428703;-0.0597288453987654]	[1.75056161192849;2.16958061439098]	[34.1101284050518;34.6998017122564]
'USC00137844'	'SPENCER 1 N'	43.1653	-95.1467	404.2	1895	2018	123	'IOWA'	'United States'	124	95	-1.98	28.37	-0.0964097	1.93889	35.0692	[-0.154077423017396;-0.0387419587950996]	[1.77973869803186;2.11227058344106]	[34.8243840695632;35.3139744996607]
'USC00137979'	'STORM LAKE'	42.6469	-95.1933	439.5	1893	2018	125	'IOWA'	'United States'	126	113	-1.68	27.59	-0.083173	1.85099	33.7138	[-0.151534522504365;-0.0148115641161476]	[1.70245179212175;2.01249615256772]	[33.4948455314531;33.9326893554987]
'USC00138266'	'TIPTON'	41.7797	-91.1269	249.9	1893	2010	117	'IOWA'	'United States'	118	106	0.01	28.63	-0.133094	1.88447	34.4573	[-0.201599629520661;-0.0645878739682293]	[1.73093816401685;2.05161694264577]	[34.2282769733200;34.6864031154678]
'USC00138296'	'TOLEDO 3N'	42.0356	-92.5806	285	1894	2018	124	'IOWA'	'United States'	125	122	-0.35	28.4	-0.0968656	1.98499	34.418	[-0.168150758932799;-0.0255805274231955]	[1.83052225083462;2.15250138921668]	[34.1906144282820;34.6453058278665]
'USC00138339'	'TRIPOLI'	42.8125	-92.2575	292.6	1946	2018	72	'IOWA'	'United States'	73	66	-2.07	27.59	-0.107711	1.51525	33.5193	[-0.202406098560180;-0.0130162195350124]	[1.35830436445176;1.69033532816503]	[33.2840781840188;33.7546203895507]
'USC00138688'	'WASHINGTON'	41.2825	-91.7078	209.4	1893	2018	125	'IOWA'	'United States'	126	123	1.2	29.32	-0.076305	1.88748	34.9401	[-0.145515828693160;-0.00709416646181928]	[1.74092449811373;2.04637804820970]	[34.7254043107045;35.1548805934907]
'USC00138704'	'WATERLOO'	42.5167	-92.3333	256	1895	1950	55	'IOWA'	'United States'	56	55	-0.96	28.81	-0.109443	2.06048	35.4864	[-0.200398360033358;-0.0184880990772785]	[1.83466930252098;2.31408107304554]	[35.1403100930893;35.8325044033246]
'USC00138755'	'WAUKON'	43.2742	-91.4711	388.6	1934	2013	79	'IOWA'	'United States'	80	75	-2.64	26.59	-0.0946821	1.82326	32.1198	[-0.176108468681791;-0.0132556851738976]	[1.64750321965170;2.01776351579154]	[31.8562368883729;32.3832786635753]
'USC00138806'	'WEBSTER CITY'	42.4686	-93.7975	326.7	1893	2018	125	'IOWA'	'United States'	126	115	-0.79	28.6	-0.127429	2.17462	34.6855	[-0.206436194290633;-0.0484220186102818]	[1.99738151763010;2.36759058105343]	[34.4267996606910;34.9442336624259]
'USC00139067'	'WILLIAMSBURG 1E'	41.665	-91.9978	237.7	1893	2018	125	'IOWA'	'United States'	126	98	0.43	28.74	0.00812557	1.76222	34.5547	[-0.0753416893165150;0.0915928312828519]	[1.60488746814771;1.93496881461476]	[34.3280554014710;34.7813981760970]
'USC00139132'	'WINTERSET 1S'	41.315	-94.0183	335.3	1893	2017	124	'IOWA'	'United States'	125	118	1.03	29.14	-0.0854678	2.07169	34.9082	[-0.150590325768489;-0.0203453385602829]	[1.91128604256535;2.24556193617831]	[34.6695035116735;35.1468952595541]
'USW00014931'	'BURLINGTON MUNI AP'	40.7833	-91.1253	210.9	1897	2018	121	'IOWA'	'United States'	122	100	1.77	29.27	-0.070498	1.84392	35.072	[-0.152194816120988;0.0111989116663018]	[1.68313510937468;2.02007313996590]	[34.8373389491038;35.3066843323962]
'USW00014932'	'DAVENPORT L&D 15'	41.5167	-90.5667	173.1	1901	1984	83	'IOWA'	'United States'	84	76	0.46	28.68	-0.0876011	1.74108	34.6779	[-0.166577580966792;-0.00862470656381016]	[1.57452498612555;1.92525454501506]	[34.4281509766468;34.9277114090916]
'USW00014933'	'DES MOINES INTL AP'	41.5339	-93.6531	291.7	1945	2018	73	'IOWA'	'United States'	74	72	0.46	28.91	-0.155427	1.79245	35.1068	[-0.247588129597254;-0.0632659723877030]	[1.61305633628245;1.99180495330049]	[34.8400288414642;35.3736014032437]
'USW00014940'	'MASON CITY MUNI AP'	43.1544	-93.3269	373.4	1948	2018	70	'IOWA'	'United States'	71	70	-3.05	27.32	-0.153135	1.59105	33.9595	[-0.241212910810162;-0.0650568127307871]	[1.43256020246413;1.76706460849789]	[33.7206719162921;34.1983307633459]
'USW00014943'	'SIOUX CITY GATEWAY AP'	42.3914	-96.3792	333.8	1948	2018	70	'IOWA'	'United States'	71	70	-0.19	28.97	-0.138816	1.74604	35.5651	[-0.226104494781732;-0.0515277619181256]	[1.57250547332339;1.93872850771903]	[35.3032908104277;35.8268222006657]
'USW00014950'	'OTTUMWA INDUSTRIAL AP'	41.1078	-92.4467	256.6	1948	2018	70	'IOWA'	'United States'	71	70	0.91	28.81	-0.137219	1.83553	34.7484	[-0.241179125623562;-0.0332580217656301]	[1.64583915892982;2.04708337416925]	[34.4678235047709;35.0289441006469]
'USW00014990'	'CEDAR RAPIDS MUNI AP'	41.8833	-91.7167	264.6	1953	2018	65	'IOWA'	'United States'	66	64	-0.88	27.86	-0.133101	1.59743	33.8552	[-0.241230942035179;-0.0249703199014857]	[1.42441427306143;1.79146048755400]	[33.5998946323219;34.1104752397698]
'USW00094908'	'DUBUQUE RGNL AP'	42.3978	-90.7036	321.9	1951	2018	67	'IOWA'	'United States'	68	65	-1.81	26.74	-0.10433	1.49324	32.5715	[-0.201422953397912;-0.00723633867384814]	[1.33732231466997;1.66734016881079]	[32.3375704130019;32.8054665732840]
'USW00094910'	'WATERLOO MUNI AP'	42.5544	-92.4011	264.6	1950	2018	68	'IOWA'	'United States'	69	67	-1.71	27.88	-0.108848	1.5867	34.0408	[-0.198376241869942;-0.0193190726071641]	[1.42499286318135;1.76676394760916]	[33.7974744006147;34.2842049545534]
'USC00100010'	'ABERDEEN EXP STN'	42.9536	-112.825	1342.6	1914	2018	104	'IDAHO'	'United States'	105	102	1.12	28.91	-0.246249	1.43183	35.4599	[-0.301218335223490;-0.191278688659166]	[1.31988076970989;1.55327426296355]	[35.2862427610337;35.6334795603241]
'USC00100227'	'AMERICAN FALLS 6 NE'	42.8572	-112.88	1345.7	1892	2009	117	'IDAHO'	'United States'	118	90	1.86	29.09	-0.14796	1.43069	35.3733	[-0.225285497007286;-0.0706350685742146]	[1.30369063178168;1.57005905546072]	[35.1839909249007;35.5626010400902]
'USC00100282'	'ANDERSON DAM'	43.3572	-115.452	1183.2	1942	2017	75	'IDAHO'	'United States'	76	53	3.01	30.32	-0.204674	1.34414	37.7495	[-0.290145056837495;-0.119203805996787]	[1.19780648492974;1.50835500358635]	[37.5213165301033;37.9776799618377]
'USC00100375'	'ARCO'	43.6356	-113.3	1623.1	1914	2018	104	'IDAHO'	'United States'	105	74	-0.09	28.04	-0.187707	1.48982	33.8941	[-0.264099433924237;-0.111314039025664]	[1.34973481580333;1.64443777458307]	[33.6790421919030;34.1090965116856]
'USC00100448'	'ARROWROCK DAM'	43.5936	-115.924	986	1911	2017	106	'IDAHO'	'United States'	107	100	2.68	30.44	-0.130991	1.40116	38.1931	[-0.195662028626162;-0.0663199208967724]	[1.28639894636911;1.52615269550400]	[38.0191266357210;38.3671559785858]
'USC00100470'	'ASHTON 1N'	44.0708	-111.456	1588.6	1897	2018	121	'IDAHO'	'United States'	122	112	-0.95	26.33	-0.195145	1.58128	32.301	[-0.260465431538663;-0.129824597710974]	[1.45674149975560;1.71646562357281]	[32.1145918248411;32.4873350224696]
'USC00100525'	'AVERY RS'	47.25	-115.8	759	1913	1968	55	'IDAHO'	'United States'	56	54	2.42	28.84	-0.164659	1.59053	37.2274	[-0.250752256721543;-0.0785659435613215]	[1.41400120482926;1.78910188974180]	[36.9588861728691;37.4958916440879]
'USC00100667'	'BAYVIEW MODEL BASIN'	47.9803	-116.559	636.1	1947	2018	71	'IDAHO'	'United States'	72	66	2.43	24.96	-0.21674	1.94939	32.7731	[-0.317265309911456;-0.116214273161903]	[1.74556075917308;2.17701790243221]	[32.4692284431806;33.0769045866864]
'USC00100915'	'BLACKFOOT FIRE DEPT'	43.1917	-112.345	1371.3	1895	2018	123	'IDAHO'	'United States'	124	101	0.9	28.72	-0.187341	1.56088	34.8832	[-0.219674647478590;-0.155007325362403]	[1.44286284456217;1.68855635840241]	[34.6957895751611;35.0705849780061]
'USC00101018'	'BOISE LUCKY PEAK DAM'	43.5253	-116.054	865.6	1951	2018	67	'IDAHO'	'United States'	68	56	5.47	31.29	-0.144374	1.40217	38.8339	[-0.247250546576339;-0.0414974830920031]	[1.24504583608164;1.57911708138947]	[38.5976022907745;39.0701881971420]
'USC00101217'	'BUHL'	42.6	-114.767	1147	1906	1963	57	'IDAHO'	'United States'	58	53	4.12	29.66	-0.208422	1.57413	36.2875	[-0.315363432287529;-0.101479731542356]	[1.39016323303635;1.78243928168800]	[36.0147660565444;36.5601916133701]
'USC00101363'	'CABINET GORGE'	48.0864	-116.057	662.3	1956	2018	62	'IDAHO'	'United States'	63	61	1.81	26.27	-0.215648	1.72241	33.9464	[-0.278102155098427;-0.153193549169512]	[1.54661262316306;1.91819113009366]	[33.6771428733467;34.2157290545119]
'USC00101380'	'CALDWELL'	43.6667	-116.683	722.4	1904	1997	93	'IDAHO'	'United States'	94	90	4.68	31.36	-0.219644	1.65951	37.9837	[-0.271266109108676;-0.168020898562712]	[1.51951241180002;1.81239817933479]	[37.7701919795243;38.1972852546094]
'USC00101408'	'CAMBRIDGE'	44.5733	-116.675	807.7	1894	2018	124	'IDAHO'	'United States'	125	114	1.49	31.53	-0.180287	1.8795	38.6931	[-0.224133527836816;-0.136440257908024]	[1.73968930139777;2.03054858558925]	[38.4785720965641;38.9077210901446]
'USC00101514'	'CASCADE 1 NW'	44.5228	-116.048	1492.3	1942	2017	75	'IDAHO'	'United States'	76	74	0.03	25.56	-0.141129	1.33915	32.7763	[-0.198088885175424;-0.0841699765193310]	[1.21737370528504;1.47310775240072]	[32.5861522289386;32.9664251955611]
'USC00101663'	'CHALLIS'	44.5036	-114.24	1577.3	1895	1996	101	'IDAHO'	'United States'	102	77	0.51	27.59	-0.191292	1.43578	33.9797	[-0.268112056673109;-0.114472098218322]	[1.29974269816318;1.58605159186658]	[33.7757882877908;34.1835935725138]
'USC00101671'	'CHILLY BARTON FLAT'	43.9772	-113.829	1908	1948	2018	70	'IDAHO'	'United States'	71	63	-0.42	25.52	-0.205912	1.5643	31.3822	[-0.255465283570968;-0.156359248434259]	[1.41516934423886;1.72915502364587]	[31.1434885203067;31.6209181339307]
'USC00101956'	'COEUR D''ALENE'	47.6822	-116.797	650.1	1895	2018	123	'IDAHO'	'United States'	124	96	2.81	27.5	-0.162597	1.81648	35.5167	[-0.234251404691684;-0.0909433059804313]	[1.66122719739089;1.98625125080904]	[35.2847492008390;35.7485746373256]
'USC00102187'	'COUNCIL'	44.7442	-116.433	897	1911	2018	107	'IDAHO'	'United States'	108	84	2.28	30.55	-0.161347	1.42822	37.3378	[-0.238358026678829;-0.0843364056543625]	[1.29802307013312;1.57147320630333]	[37.1428104307334;37.5328699056805]
'USC00102260'	'CRATERS OF THE MOON'	43.465	-113.558	1797.4	1958	2018	60	'IDAHO'	'United States'	61	52	-0.64	27.33	-0.208039	1.46237	33.4337	[-0.292685416548066;-0.123392911973673]	[1.30312720240515;1.64107487262778]	[33.1836028358946;33.6838033753858]
'USC00102676'	'DRIGGS'	43.7306	-111.112	1865.4	1904	2018	114	'IDAHO'	'United States'	115	94	-0.4	24.99	-0.247891	1.66337	31.0031	[-0.299330933549468;-0.196450149491304]	[1.52916227220163;1.80935883207713]	[30.7938734707850;31.2122625900230]
'USC00102707'	'DUBOIS EXP STN'	44.2436	-112.201	1661.2	1925	2018	93	'IDAHO'	'United States'	94	93	-1.36	27.5	-0.214215	1.56991	33.6323	[-0.268932295581371;-0.159498517889470]	[1.44215374587739;1.70898034604784]	[33.4331076877683;33.8314704203052]
'USC00102845'	'DWORSHAK FISH HATCHERY'	46.5022	-116.322	303.3	1966	2018	52	'IDAHO'	'United States'	53	51	5.22	30.21	-0.196796	1.45675	38.6307	[-0.282590575700685;-0.111000884033410]	[1.29462255188169;1.63917512107214]	[38.3786900451294;38.8826469501889]
'USC00102892'	'ELK RVR'	46.7822	-116.18	873.6	1952	2018	66	'IDAHO'	'United States'	67	58	2.22	25.87	-0.140826	1.5142	34.1508	[-0.202184990260641;-0.0794671266348141]	[1.35945725264483;1.68655978279136]	[33.9079706196707;34.3935791992873]
'USC00102942'	'EMMETT 2 E'	43.8544	-116.466	728.5	1906	2018	112	'IDAHO'	'United States'	113	106	4.83	31.48	-0.182688	1.57329	38.3045	[-0.254553461275882;-0.110823135801634]	[1.44478025985959;1.71322881257366]	[38.1127004924917;38.4962942796154]
'USC00103108'	'FAIRFIELD RS'	43.3428	-114.79	1543.8	1948	2018	70	'IDAHO'	'United States'	71	55	-0.34	27.76	-0.280253	1.32709	33.9682	[-0.366427385596576;-0.194078580068384]	[1.18096043097110;1.49130753731132]	[33.7470991585836;34.1893953846353]
'USC00103143'	'FENN RS'	46.0931	-115.536	475.5	1939	2018	79	'IDAHO'	'United States'	80	72	3.45	29.84	-0.185633	1.4939	37.1894	[-0.252539942713365;-0.118725122270896]	[1.35262056907505;1.64993482776740]	[36.9728797120660;37.4060094274312]
'USC00103297'	'FT HALL 1 NNE'	43.0425	-112.414	1360.9	1914	2018	104	'IDAHO'	'United States'	105	99	1.87	28.89	-0.224142	1.27198	35.4566	[-0.290353700772800;-0.157929648243379]	[1.16529836852827;1.38842501265668]	[35.2979193864878;35.6152839923150]
'USC00103631'	'GLENNS FERRY'	42.9403	-115.323	751.6	1905	2018	113	'IDAHO'	'United States'	114	90	5.92	33.48	-0.192863	1.6459	40.1608	[-0.261315247491357;-0.124409958523872]	[1.50368610794454;1.80155927002538]	[39.9454299808226;40.3761587903919]
'USC00103732'	'GRACE'	42.5872	-111.728	1691.6	1907	2018	111	'IDAHO'	'United States'	112	105	0.37	27.31	-0.131145	1.91207	32.9201	[-0.222029622209636;-0.0402602515845226]	[1.74552829135472;2.09450131914779]	[32.6792193094444;33.1609826401962]
'USC00103760'	'GRAND VIEW 4 NW'	43.0175	-116.177	731.5	1909	2010	101	'IDAHO'	'United States'	102	86	5.93	32.52	-0.154372	1.70315	39.1589	[-0.224112814017013;-0.0846316961810741]	[1.55385701744286;1.86678224536393]	[38.9313088303512;39.3865271505985]
'USC00103882'	'GROUSE'	43.7186	-113.547	1829.1	1946	2017	71	'IDAHO'	'United States'	72	62	-0.24	24.77	-0.282727	1.5793	30.9012	[-0.351592833415662;-0.213860365421581]	[1.42009589096241;1.75634633612088]	[30.6558042602051;31.1465800513737]
'USC00103964'	'HAMER 4 NW'	43.9664	-112.264	1460	1948	2018	70	'IDAHO'	'United States'	71	63	-0.57	29.18	-0.18644	1.49928	34.7841	[-0.252760584270406;-0.120120213307714]	[1.35052750043566;1.66441216168636]	[34.5523706984691;35.0157982347870]
'USC00104140'	'HAZELTON'	42.5972	-114.138	1237.5	1917	2018	101	'IDAHO'	'United States'	102	93	3.5	30.46	-0.0846038	1.77365	37.1579	[-0.170854791369247;0.00164721272575380]	[1.61419520976985;1.94885011706160]	[36.9237739764579;37.3919738283606]
'USC00104268'	'HILL CITY 1 W'	43.2994	-115.073	1554.5	1915	2006	91	'IDAHO'	'United States'	92	81	-0.49	27.37	-0.292781	1.50523	34.5535	[-0.364678216924984;-0.220883347251203]	[1.36813991963541;1.65605956873225]	[34.3469889115703;34.7600020719788]
'USC00104295'	'HOLLISTER'	42.3528	-114.574	1379.2	1912	2018	106	'IDAHO'	'United States'	107	71	4.28	28.73	-0.0675393	1.59493	35.3768	[-0.170553333428407;0.0354746463498670]	[1.42989365711573;1.77902511303445]	[35.1344053635491;35.6191078360248]
'USC00104442'	'IDAHO CITY'	43.8383	-115.832	1208.5	1894	2013	119	'IDAHO'	'United States'	120	97	3.25	29.07	-0.159682	1.59601	36.2976	[-0.225948551013722;-0.0934156303502169]	[1.46364039147027;1.74034044674869]	[36.0964454813862;36.4986768495569]
'USC00104455'	'IDAHO FALLS - KIFI'	43.5139	-112.013	1445.4	1952	2018	66	'IDAHO'	'United States'	67	57	0.53	28.62	-0.225496	1.36888	34.8766	[-0.279850603108453;-0.171141542553503]	[1.23275655026263;1.52004123543696]	[34.6568660856906;35.0963585049553]
'USC00104456'	'IDAHO FALLS 16 SE'	43.3456	-111.785	1776.4	1960	2018	58	'IDAHO'	'United States'	59	52	0.32	25.36	-0.170391	1.50987	31.6534	[-0.242841199992597;-0.0979405822739847]	[1.34860799498606;1.69041482887290]	[31.3972408456950;31.9094840544856]
'USC00104598'	'ISLAND PARK'	44.4189	-111.371	1917.2	1937	2018	81	'IDAHO'	'United States'	82	68	-1.96	24.19	-0.213378	1.51306	30.2606	[-0.260681804651672;-0.166074408206973]	[1.37777246664679;1.66163628480659]	[30.0385895948707;30.4826959668149]
'USC00104670'	'JEROME'	42.7325	-114.519	1140	1915	2018	103	'IDAHO'	'United States'	104	99	3.64	30.86	-0.19245	1.52809	37.7103	[-0.258962860773618;-0.125936629817179]	[1.40081735094419;1.66691755312729]	[37.5193237825639;37.9013339125495]
'USC00104831'	'KELLOGG'	47.5339	-116.122	724.5	1905	2018	113	'IDAHO'	'United States'	114	111	2.87	27.48	-0.188287	1.79016	36.1607	[-0.234622543229990;-0.141950629054883]	[1.65474190871422;1.93666737660135]	[35.9532513774535;36.3681659000162]
'USC00105011'	'KOOSKIA'	46.15	-115.983	390.1	1908	1987	79	'IDAHO'	'United States'	80	73	4.81	31.13	-0.171514	1.72936	39.4819	[-0.241329488254415;-0.101697920291048]	[1.56559551065766;1.91024649363397]	[39.2318413756243;39.7318850655158]
'USC00105038'	'KUNA'	43.4833	-116.417	819.9	1926	1996	70	'IDAHO'	'United States'	71	64	4.64	29.83	-0.0433354	1.57586	36.8471	[-0.155294787588687;0.0686239317878817]	[1.40181829189783;1.77151400282127]	[36.5935080811698;37.1006868107061]
'USC00105275'	'LIFTON PUMPING STN'	42.1231	-111.313	1809	1919	2018	99	'IDAHO'	'United States'	100	98	-0.5	25.91	-0.114635	1.3407	31.3668	[-0.184286800089275;-0.0449839514507609]	[1.22867929032629;1.46293578373963]	[31.1978470482440;31.5358002225678]
'USC00105462'	'MACKAY LOST RVR RS'	43.9178	-113.615	1797.4	1908	2018	110	'IDAHO'	'United States'	111	97	-0.4	26.97	-0.139785	1.52661	33.0007	[-0.196280682997427;-0.0832889881501269]	[1.40297374891827;1.66114717215736]	[32.8102141378841;33.1911504874294]
'USC00105544'	'MALAD'	42.2	-112.267	1396.3	1904	1982	78	'IDAHO'	'United States'	79	63	1.64	29.15	-0.0670797	1.27677	34.9665	[-0.132209272460417;-0.00195008726528277]	[1.15053128504820;1.41687069540316]	[34.7694641725787;35.1635554909206]
'USC00105685'	'MAY 2SSE'	44.5664	-113.895	1539.2	1934	2018	84	'IDAHO'	'United States'	85	69	0.96	28.11	-0.211531	1.3722	34.4036	[-0.304444895215194;-0.118617311672024]	[1.23260278191228;1.52761108943252]	[34.1954495429577;34.6116776977834]
'USC00105708'	'MCCALL'	44.8872	-116.105	1531.6	1906	2018	112	'IDAHO'	'United States'	113	100	0.21	25.19	-0.144064	1.60326	32.0114	[-0.193517980688558;-0.0946091497133270]	[1.47646261203248;1.74095637899625]	[31.8153813770996;32.2075038966697]
'USC00105980'	'MINIDOKA DAM'	42.6769	-113.502	1269.2	1947	2018	71	'IDAHO'	'United States'	72	65	2.95	29.36	-0.135745	1.47408	36.1353	[-0.217220901195083;-0.0542685439428304]	[1.32588908651984;1.63883214624914]	[35.9079854757809;36.3625524633842]
'USC00106053'	'MONTPELIER RS'	42.3167	-111.3	1816.6	1914	1991	77	'IDAHO'	'United States'	78	66	-0.14	27.38	-0.104454	1.34184	33.2281	[-0.197957794720490;-0.0109503574389164]	[1.20299221904155;1.49670408091904]	[33.0197881000262;33.4364831483084]
'USC00106152'	'MOSCOW U OF I'	46.7281	-116.956	810.8	1893	2018	125	'IDAHO'	'United States'	126	121	2.85	26.47	-0.197871	1.79976	34.8642	[-0.234369825221019;-0.161372327533572]	[1.67048084820385;1.93905370904983]	[34.6658518721104;35.0626148744960]
'USC00106174'	'MTN HOME'	43.1261	-115.712	957.1	1906	2007	101	'IDAHO'	'United States'	102	95	4.76	31.36	-0.146321	1.69167	38.5084	[-0.206579633272143;-0.0860614143781636]	[1.55006888333050;1.84620725140996]	[38.2940572025467;38.7226969558824]
'USC00106388'	'NEW MEADOWS RS'	44.9714	-116.293	1177.1	1905	2018	113	'IDAHO'	'United States'	114	104	0.6	26.94	-0.162749	1.47217	34.3962	[-0.227157396642860;-0.0983396221896180]	[1.35317360459477;1.60162774618111]	[34.2166899863322;34.5757384711478]
'USC00106542'	'OAKLEY'	42.2342	-113.898	1389.6	1893	2018	125	'IDAHO'	'United States'	126	120	4.49	28.46	-0.141618	1.56176	35.031	[-0.211106726540832;-0.0721287907489445]	[1.43988705907627;1.69395855701931]	[34.8513681882105;35.2107065009680]
'USC00106681'	'OROFINO'	46.4833	-116.267	402.3	1903	1981	78	'IDAHO'	'United States'	79	74	4.94	31.58	-0.159733	1.97596	39.6011	[-0.230438549307655;-0.0890273341898659]	[1.79081576844718;2.18025318392145]	[39.3171765875036;39.8850368709577]
'USC00106844'	'PARMA EXP STN'	43.8022	-116.944	698	1922	2017	95	'IDAHO'	'United States'	96	86	4.43	31.34	-0.277991	1.63068	38.1859	[-0.336537791666953;-0.219444744944827]	[1.48921277432043;1.78559446116520]	[37.9707512383678;38.4010092876801]
'USC00106877'	'PAUL 1ENE'	42.6117	-113.763	1264.9	1925	2018	93	'IDAHO'	'United States'	94	74	3.4	28.93	-0.27422	1.44332	35.8421	[-0.346954256102397;-0.201484984574206]	[1.30690019080112;1.59397383757829]	[35.6350117337862;36.0492458547706]
'USC00106891'	'PAYETTE'	44.0764	-116.931	655.3	1892	2018	126	'IDAHO'	'United States'	127	112	4.57	31.71	-0.176968	1.49467	38.2575	[-0.245040898042905;-0.108894215181450]	[1.37617964724076;1.62335848293582]	[38.0806526570479;38.4343669984502]
'USC00107040'	'PICABO'	43.3086	-114.067	1474.9	1958	2018	60	'IDAHO'	'United States'	61	55	0.47	28.14	-0.200921	1.27002	34.8239	[-0.306097157544429;-0.0957454939805205]	[1.12613186904277;1.43229608932741]	[34.6079137126539;35.0398015118919]
'USC00107264'	'PORTHILL'	48.9994	-116.499	548.3	1893	2018	125	'IDAHO'	'United States'	126	119	1.15	26.09	-0.297582	1.92222	33.8468	[-0.355513501425614;-0.239649625203889]	[1.77699338375309;2.07931340674251]	[33.6296152296154;34.0639425627124]
'USC00107301'	'POTLATCH 3 NNE'	46.9603	-116.855	841.2	1915	2018	103	'IDAHO'	'United States'	104	88	3.42	26.52	-0.166751	1.73474	34.9997	[-0.213904673340647;-0.119597008613783]	[1.58913043860310;1.89368789315542]	[34.7745346390770;35.2247982573985]
'USC00107386'	'PRIEST RVR EXP STN'	48.3511	-116.835	722.7	1898	2018	120	'IDAHO'	'United States'	121	111	0.59	26.44	-0.255098	1.69791	33.8123	[-0.305428266266359;-0.204768521036617]	[1.56880005674183;1.83763685258200]	[33.6151498902010;34.0095084734601]
'USC00107673'	'RICHFIELD'	43.0517	-114.155	1313.4	1910	2018	108	'IDAHO'	'United States'	109	93	0.79	28.92	-0.151518	1.60708	35.1721	[-0.248027444344914;-0.0550079489471649]	[1.45879855441247;1.77043926281596]	[34.9570452353331;35.3871439005715]
'USC00108062'	'SAINT MARIES'	47.3164	-116.579	655.6	1897	2018	121	'IDAHO'	'United States'	122	115	2.99	27.55	-0.237056	1.96559	35.5855	[-0.283766064702077;-0.190344940133377]	[1.81887318642229;2.12414585660492]	[35.3618429709321;35.8092241519840]
'USC00108076'	'SALMON AP'	45.2	-113.867	1232.6	1905	1967	62	'IDAHO'	'United States'	63	53	0.65	29.11	-0.244747	1.55976	35.9721	[-0.323116753681682;-0.166377447393319]	[1.39025341707297;1.74992469033621]	[35.7088975524858;36.2352902643994]
'USC00108137'	'SANDPOINT EXP STN'	48.2942	-116.563	648	1910	2018	108	'IDAHO'	'United States'	109	97	1.52	26.13	-0.21113	1.71804	33.5059	[-0.262828475759735;-0.159431444562567]	[1.57927701418045;1.86900455585547]	[33.2925911526547;33.7192736246764]
'USC00108380'	'SHOSHONE 1 WNW'	42.9383	-114.417	1204	1908	2018	110	'IDAHO'	'United States'	111	91	2.17	30.81	-0.328633	1.93571	37.3277	[-0.369391670047119;-0.287874200314053]	[1.78179930763458;2.10291733849019]	[37.0827819352419;37.5726823590079]
'USC00108928'	'SWAN FALLS PH'	43.2436	-116.378	708.7	1935	2018	83	'IDAHO'	'United States'	84	80	6.41	33.22	-0.128612	1.27105	40.3576	[-0.211196212005997;-0.0460274125958407]	[1.15097073603780;1.40366336600245]	[40.1789380671726;40.5362562483106]
'USC00108937'	'SWAN VALLEY'	43.4372	-111.279	1645	1960	2018	58	'IDAHO'	'United States'	59	54	0.05	27.19	-0.271006	1.89494	33.4345	[-0.363097412074934;-0.178914744782264]	[1.68936687002295;2.12552726695740]	[33.1153812698336;33.7536663360433]
'USC00109065'	'TETONIA EXP STN'	43.8564	-111.277	1880.6	1951	2018	67	'IDAHO'	'United States'	68	51	-1.18	24.82	-0.0925359	1.26176	31.0763	[-0.200973299904112;0.0159015412439255]	[1.11307169307819;1.43031038880378]	[30.8530240864145;31.2995573115565]
'USC00109294'	'TWIN FALLS 2 NNE'	42.5833	-114.467	1125	1905	1974	69	'IDAHO'	'United States'	70	67	4.13	30.09	-0.212956	1.35722	36.9238	[-0.291815717146859;-0.134095458896115]	[1.22263620764840;1.50660824205921]	[36.7183668314257;37.1291394804393]
'USC00109493'	'WALLACE'	47.4667	-115.933	844.9	1907	1962	55	'IDAHO'	'United States'	56	51	1.84	26.61	-0.139481	1.81839	34.9853	[-0.253060144612667;-0.0259011797781351]	[1.60350602564471;2.06206485175153]	[34.6622825589186;35.3082825149678]
'USC00109498'	'WALLACE'	47.4753	-115.931	826	1941	2018	77	'IDAHO'	'United States'	78	70	1.84	25.17	-0.15794	1.67204	33.9295	[-0.227983853046641;-0.0878967830444059]	[1.51094861145794;1.85030442467958]	[33.6827316665507;34.1761749820255]
'USC00109638'	'WEISER'	44.2456	-116.97	646.2	1911	2012	101	'IDAHO'	'United States'	102	89	3.85	32.31	-0.165652	1.97042	38.7212	[-0.247881433547242;-0.0834234427397488]	[1.79361502277335;2.16466026029347]	[38.4578454687138;38.9845043254227]
'USW00024131'	'BOISE AIR TERMINAL'	43.5667	-116.241	857.7	1940	2018	78	'IDAHO'	'United States'	79	78	4.37	30.43	-0.184575	1.54954	38.3097	[-0.259981196398845;-0.109169466369162]	[1.40618848581292;1.70750252219815]	[38.0914394015283;38.5279703083389]
'USW00024133'	'BURLEY MUNI AP'	42.5417	-113.766	1262.5	1948	2018	70	'IDAHO'	'United States'	71	69	3.47	28.83	-0.223599	1.58789	35.8716	[-0.285786584315053;-0.161412064500693]	[1.43734857987065;1.75420723839216]	[35.6378939587833;36.1053812658668]
'USW00024145'	'IDAHO FALLS FANNING FLD'	43.5164	-112.067	1441.4	1948	2018	70	'IDAHO'	'United States'	71	65	-0.98	28.15	-0.299489	1.3567	34.9434	[-0.370840059637391;-0.228138540666462]	[1.22111385588867;1.50733022943707]	[34.7371261822010;35.1496514632082]
'USW00024149'	'LEWISTON NEZ PERCE CO AP'	46.3747	-117.016	437.7	1948	2018	70	'IDAHO'	'United States'	71	70	5.59	29.84	-0.202981	1.83023	38.4555	[-0.251492242346114;-0.154470412689780]	[1.66104959156637;2.01664605908222]	[38.1900859915822;38.7209728081577]
'USW00024151'	'MALAD CITY'	42.1492	-112.287	1362.5	1948	2018	70	'IDAHO'	'United States'	71	58	1.74	30.09	-0.280601	1.37661	35.8285	[-0.343283544865414;-0.217918215116572]	[1.23761618224536;1.53120712338062]	[35.6087549914451;36.0483249812138]
'USW00024156'	'POCATELLO RGNL AP'	42.9203	-112.571	1364.9	1939	2018	79	'IDAHO'	'United States'	80	79	1.74	29.22	-0.263413	1.27137	36.2488	[-0.332075485790634;-0.194751018878102]	[1.15676864617405;1.39732212357052]	[36.0727751470193;36.4248940066707]
'USW00094143'	'IDAHO FALLS 46 W'	43.5317	-112.942	1505.1	1954	2018	64	'IDAHO'	'United States'	65	61	-0.97	28.57	-0.221437	1.32807	35.369	[-0.267332520999738;-0.175541703784471]	[1.20152522837946;1.46794365208567]	[35.1636840072432;35.5743695503097]
'USC00110072'	'ALEDO'	41.1978	-90.7447	222.5	1901	2018	117	'ILLINOIS'	'United States'	118	115	1.18	29.02	-0.115997	1.88779	34.5166	[-0.171482550641724;-0.0605122673451856]	[1.74230090572034;2.04543274681712]	[34.2989239991566;34.7342241023805]
'USC00110137'	'ALTON MELVIN PRICE L&D'	38.8664	-90.1464	132.6	1943	2018	75	'ILLINOIS'	'United States'	76	63	4.89	30.32	0.042628	1.58325	35.421	[-0.0476738293846730;0.132929735799325]	[1.41227027203963;1.77492423722228]	[35.1713614979061;35.6705692959674]
'USC00110187'	'ANNA 2 NNE'	37.4814	-89.2344	195.1	1895	2013	118	'ILLINOIS'	'United States'	119	113	7.41	31.13	-0.0419613	1.63992	35.5845	[-0.121770658139496;0.0378480947173794]	[1.50371543492728;1.78847045368156]	[35.3875222025431;35.7815418964956]
'USC00110338'	'AURORA'	41.7806	-88.3092	201.2	1893	2018	125	'ILLINOIS'	'United States'	126	118	0.76	28.3	-0.0650217	1.81097	34.2815	[-0.132095062676212;0.00205175678565796]	[1.66902588236900;1.96499480084610]	[34.0720033401660;34.4909086715217]
'USC00110766'	'BLOOMINGTON NORMAL'	40.5167	-89	241.1	1893	1977	84	'ILLINOIS'	'United States'	85	82	2.52	30.15	-0.0598015	1.84577	35.5352	[-0.153041272714619;0.0334381906912108]	[1.66682766232525;2.04391630041015]	[35.2748380356188;35.7956181400873]
'USC00110993'	'BROOKPORT DAM 52'	37.1275	-88.6531	100.6	1962	2018	56	'ILLINOIS'	'United States'	57	54	7.58	31.05	-0.185536	1.5798	35.4667	[-0.287193808707584;-0.0838780479671424]	[1.40155850054166;1.78070406571548]	[35.1967363820609;35.7367390539202]
'USC00111265'	'CARBONDALE SEWAGE PLT'	37.7308	-89.1658	118.9	1898	2018	120	'ILLINOIS'	'United States'	121	109	7.21	31.45	-0.0541903	1.96285	36.1204	[-0.138466118049187;0.0300855525700276]	[1.79561261499029;2.14567344765728]	[35.8790701677630;36.3617727601086]
'USC00111280'	'CARLINVILLE'	39.2883	-89.8703	189.3	1893	2014	121	'ILLINOIS'	'United States'	122	114	4.55	30.64	-0.00712003	1.82283	35.7874	[-0.0850246357764923;0.0707845733793725]	[1.67153899545757;1.98781850049946]	[35.5697081294643;36.0050778837235]
'USC00111290'	'CARLYLE RSVR'	38.625	-89.3631	152.7	1962	2018	56	'ILLINOIS'	'United States'	57	52	4.47	29.9	-0.0322042	1.28833	35.1237	[-0.142292505326433;0.0778841366194672]	[1.13666902060317;1.46021694127994]	[34.8976231005787;35.3498410603252]
'USC00111436'	'CHARLESTON'	39.4761	-88.1653	213.4	1896	2018	122	'ILLINOIS'	'United States'	123	115	4.05	30.01	-0.0798618	1.80334	35.1559	[-0.151287232493181;-0.00843639696128259]	[1.65967881509237;1.95942999058274]	[34.9436993507520;35.3680191338157]
'USC00111475'	'CHENOA'	40.7408	-88.7181	219.2	1951	2018	67	'ILLINOIS'	'United States'	68	58	1.84	29.03	-0.13632	1.5502	34.4025	[-0.237626763853141;-0.0350142173125417]	[1.37914711280761;1.74246253711079]	[34.1455364947937;34.6593882943700]
'USC00111577'	'CHICAGO MIDWAY AP 3SW'	41.7372	-87.7775	189	1928	2018	90	'ILLINOIS'	'United States'	91	76	1.23	28.18	-0.123493	1.56498	34.8351	[-0.213542468151221;-0.0334441952471647]	[1.41268534765671;1.73369503100020]	[34.6082252019054;35.0620602471237]
'USC00112140'	'DANVILLE'	40.1392	-87.6478	169.2	1895	2018	123	'ILLINOIS'	'United States'	124	112	3.53	29.8	-0.073237	1.81598	34.88	[-0.146860404823935;0.000386424654618911]	[1.66793265645175;1.97717073157226]	[34.6630838231013;35.0968633172105]
'USC00112193'	'DECATUR WTP'	39.8289	-88.9506	194.8	1893	2018	125	'ILLINOIS'	'United States'	126	118	3.64	30.23	-0.0737149	1.75334	35.5479	[-0.141444875718868;-0.00598484111221941]	[1.61595296035214;1.90241136870454]	[35.3450507155491;35.7506686269070]
'USC00112348'	'DIXON 1W'	41.835	-89.5136	201.2	1893	2018	125	'ILLINOIS'	'United States'	126	120	0.41	28.58	-0.178895	1.97908	34.5031	[-0.227270669685511;-0.130519255977342]	[1.83190230839797;2.13807615588063]	[34.2813957134026;34.7247893744801]
'USC00112483'	'DU QUOIN 4 SE'	37.9878	-89.1931	128	1898	2018	120	'ILLINOIS'	'United States'	121	114	6.75	31.34	-0.0490908	1.76377	36.1451	[-0.123180471922201;0.0249989369473258]	[1.62040811194369;1.91982145167018]	[35.9358616893098;36.3543949223172]
'USC00112687'	'EFFINGHAM 3SW'	39.1181	-88.6244	190.5	1893	2018	125	'ILLINOIS'	'United States'	126	106	4.32	30.51	-0.133961	1.94148	35.698	[-0.197866475043802;-0.0700545443171838]	[1.78643154158794;2.10999210959715]	[35.4634637627009;35.9325369025093]
'USC00112931'	'FAIRFIELD RADIO WFIW'	38.3806	-88.3264	131.1	1896	2018	122	'ILLINOIS'	'United States'	123	118	6.1	31.07	-0.0503866	1.7583	35.8661	[-0.127080321362270;0.0263071753456546]	[1.61650245500236;1.91253854011763]	[35.6600618284192;36.0720521006319]
'USC00113109'	'FLORA 5 NW'	38.7103	-88.5758	152.4	1893	2009	116	'ILLINOIS'	'United States'	117	106	5.8	30.87	-0.0775583	1.76119	35.8358	[-0.141240407937931;-0.0138761777405701]	[1.62079283686358;1.91374522448172]	[35.6234200449241;36.0482516607646]
'USC00113257'	'FREEPORT'	42.3	-89.6167	238	1909	1973	64	'ILLINOIS'	'United States'	65	63	-0.33	28.2	-0.0998434	1.96571	33.9366	[-0.183364381883423;-0.0163224271470043]	[1.75996997716450;2.19550901344240]	[33.6277604372440;34.2454154058412]
'USC00113290'	'FULTON L&D #13'	41.8978	-90.1544	180.4	1938	2018	80	'ILLINOIS'	'United States'	81	77	0.07	27.84	-0.18289	1.54755	33.3931	[-0.260064992834292;-0.105715835630800]	[1.40321822611835;1.70673382637897]	[33.1735893373117;33.6126316899945]
'USC00113335'	'GALVA'	41.1739	-90.035	246.9	1893	2018	125	'ILLINOIS'	'United States'	126	121	0.92	28.99	-0.124767	1.79636	34.6569	[-0.185418151519935;-0.0641166794993260]	[1.65872874028759;1.94541049175404]	[34.4532854162838;34.8604821532420]
'USC00113693'	'GREENVILLE'	38.865	-89.4053	164.9	1893	1959	66	'ILLINOIS'	'United States'	67	64	5.29	30.86	-0.0730831	2.37617	35.8797	[-0.180188514614952;0.0340222626529626]	[2.11885438367210;2.66473195828099]	[35.5000366841543;36.2592895101472]
'USC00113717'	'GRIGGSVILLE'	39.7378	-90.7086	191.4	1893	2015	122	'ILLINOIS'	'United States'	123	105	3.56	30.15	-0.0467531	1.91013	35.5193	[-0.118565740767658;0.0250595657522617]	[1.75019831096874;2.08468264083173]	[35.2845492037368;35.7540824308502]
'USC00113879'	'HARRISBURG'	37.7408	-88.5244	111.3	1898	2013	115	'ILLINOIS'	'United States'	116	108	7.59	31.92	-0.0707776	1.7518	36.6908	[-0.139899110913606;-0.00165602708465734]	[1.60986899531744;1.90624597967050]	[36.4795705437816;36.9021065267955]
'USC00113930'	'HAVANA'	40.3	-90.05	134.1	1893	1966	73	'ILLINOIS'	'United States'	74	71	3.28	30.52	-0.030079	1.5794	36.1646	[-0.123074427860061;0.0629164195980971]	[1.41839614691971;1.75868721397958]	[35.9273789999159;36.4017862077982]
'USC00114108'	'HILLSBORO'	39.1608	-89.4919	192	1895	2018	123	'ILLINOIS'	'United States'	124	116	4.97	30.77	-0.0534739	1.79407	35.82	[-0.118409295719172;0.0114614242852665]	[1.65339165433428;1.94672324525810]	[35.6116698735928;36.0283221129457]
'USC00114198'	'HOOPESTON'	40.4664	-87.685	216.4	1902	2018	116	'ILLINOIS'	'United States'	117	113	2.39	29.19	-0.0301194	1.77566	34.519	[-0.112789536852726;0.0525506421062101]	[1.62666813813449;1.93829674799477]	[34.3047949720183;34.7332168806638]
'USC00114442'	'JACKSONVILLE 2E'	39.7347	-90.1978	185.9	1895	2018	123	'ILLINOIS'	'United States'	124	122	3.75	30.04	-0.0646023	1.83462	35.3542	[-0.127314566475578;-0.00188996134815579]	[1.69422302708090;1.98664509903181]	[35.1464634945880;35.5619694218253]
'USC00114489'	'JERSEYVILLE 2 SW'	39.1025	-90.3431	192	1940	2018	78	'ILLINOIS'	'United States'	79	69	4.63	30.14	-0.00990156	1.48796	35.0715	[-0.103933901016993;0.0841307869354780]	[1.33315786806955;1.66074574496328]	[34.8449669018790;35.2979680598064]
'USC00114593'	'KANKAKEE 3 SW'	41.0833	-87.9167	192	1917	1973	56	'ILLINOIS'	'United States'	57	56	1.98	29.25	-0.135492	1.74541	35.0254	[-0.223158674058266;-0.0478254302166531]	[1.55396306613426;1.96043676514096]	[34.7349790913928;35.3158896207692]
'USC00114710'	'KEWANEE 1 E'	41.2428	-89.8997	237.7	1939	2018	79	'ILLINOIS'	'United States'	80	73	0.66	28.44	-0.165764	1.73411	34.0174	[-0.255340285654414;-0.0761867993352686]	[1.56213221668829;1.92501440862294]	[33.7615346637989;34.2732518092109]
'USC00114823'	'LA HARPE'	40.5839	-90.9686	210.3	1895	2018	123	'ILLINOIS'	'United States'	124	121	2.33	29.6	-0.0708597	1.8073	35.2439	[-0.137165199782535;-0.00455416854149467]	[1.66765611907275;1.95863903694944]	[35.0376472794256;35.4500626228503]
'USC00115079'	'LINCOLN'	40.1519	-89.3386	177.7	1906	2018	112	'ILLINOIS'	'United States'	113	108	3.04	29.81	-0.102265	1.78624	35.2029	[-0.164186393281331;-0.0403433624788944]	[1.64279734005758;1.94221466687606]	[34.9890022016774;35.4167057175902]
'USC00115326'	'MARENGO'	42.2636	-88.6078	248.4	1893	2018	125	'ILLINOIS'	'United States'	126	113	-0.47	28.13	-0.146122	1.91289	34.4286	[-0.206088364915305;-0.0861563005223268]	[1.76517493990891;2.07297619892320]	[34.2052046567072;34.6519600406827]
'USC00115515'	'MCLEANSBORO'	38.0844	-88.5425	135.9	1893	2002	109	'ILLINOIS'	'United States'	110	105	6.49	31.3	-0.107359	1.86391	36.3484	[-0.177293126615035;-0.0374241336859941]	[1.71096130300866;2.03052870006651]	[36.1203993062859;36.5763602726164]
'USC00115712'	'MINONK'	40.9125	-89.0339	228.6	1896	2018	122	'ILLINOIS'	'United States'	123	114	1.63	29.52	-0.114526	1.78316	35.3007	[-0.183865921944244;-0.0451852957756673]	[1.64105843879211;1.93755992231938]	[35.0906217354014;35.5107741797357]
'USC00115768'	'MONMOUTH'	40.9442	-90.6381	219.5	1893	2018	125	'ILLINOIS'	'United States'	126	123	1.71	29.46	-0.118256	1.82891	34.9174	[-0.185418755217694;-0.0510934130626661]	[1.68881975896799;1.98061268970078]	[34.7099673601250;35.1248076486662]
'USC00115833'	'MORRISON'	41.7944	-89.9681	192.6	1895	2018	123	'ILLINOIS'	'United States'	124	119	0.76	28.88	-0.103488	1.94023	34.569	[-0.167781130373613;-0.0391958482278887]	[1.78949503079397;2.10366836110176]	[34.3462701332339;34.7918078635770]
'USC00115846'	'MORRISONVILLE 4 SE'	39.3833	-89.4	195.1	1895	1971	76	'ILLINOIS'	'United States'	77	75	4.03	30.01	-0.0315884	1.84751	35.2552	[-0.122801697912208;0.0596248909679169]	[1.66464080213540;2.05047876673201]	[34.9854525092510;35.5249241696794]
'USC00115893'	'MT CARMEL 4 NW'	38.45	-87.7833	143	1902	1977	75	'ILLINOIS'	'United States'	76	64	6.35	31.2	-0.0922653	1.8988	35.8269	[-0.183578443089837;-0.000952059918071346]	[1.70018687056117;2.12060630467867]	[35.5285951077616;36.1252735438640]
'USC00115901'	'MT CARROLL'	42.0981	-89.9842	195.1	1897	2018	121	'ILLINOIS'	'United States'	122	117	0.18	28.5	-0.133218	1.80327	34.1563	[-0.197164833117662;-0.0692707522249912]	[1.66369687160978;1.95456080825966]	[33.9480479992493;34.3646278830513]
'USC00115943'	'MT VERNON 3 NE'	38.3483	-88.8533	149.4	1895	2018	123	'ILLINOIS'	'United States'	124	121	5.77	30.85	-0.101601	2.02826	35.6506	[-0.168391051835180;-0.0348110890267507]	[1.87142289207450;2.19824418958889]	[35.4189220856598;35.8822602544734]
'USC00116093'	'NEW BURNSIDE'	37.5833	-88.7667	171	1895	1964	69	'ILLINOIS'	'United States'	70	70	7.76	31.58	-0.155418	2.09806	36.5133	[-0.249051946919455;-0.0617849549226057]	[1.88515670750236;2.33499786638338]	[36.1963485775712;36.8303004331317]
'USC00116159'	'NEWTON 6 SSE'	38.9136	-88.1183	155.4	1944	2003	59	'ILLINOIS'	'United States'	60	57	4.54	30.17	0.0196939	1.61345	34.6917	[-0.0932240321583918;0.132611874779495]	[1.42573265801096;1.82588062153232]	[34.4190895386939;34.9642830333049]
'USC00116446'	'OLNEY 2S'	38.7003	-88.0817	139.9	1896	2018	122	'ILLINOIS'	'United States'	123	113	5.46	30.81	-0.0119044	1.6837	35.5843	[-0.0909173833371092;0.0671085393827879]	[1.54355212171758;1.83656761267616]	[35.3823289471848;35.7861967291968]
'USC00116526'	'OTTAWA 5SW'	41.3283	-88.9106	160	1892	2018	126	'ILLINOIS'	'United States'	127	119	1.73	29.41	-0.139419	2.03973	35.191	[-0.198014189094968;-0.0808228953517339]	[1.88418135508683;2.20811942940251]	[34.9585587270753;35.4233842810711]
'USC00116558'	'PALESTINE'	38.9989	-87.6228	134.4	1893	2017	124	'ILLINOIS'	'United States'	125	120	5.24	30.87	-0.0695787	1.81049	35.7755	[-0.131845686247776;-0.00731166275129294]	[1.67235817112317;1.96002686357707]	[35.5693933284070;35.9815538932932]
'USC00116579'	'PANA'	39.3686	-89.0867	198.1	1897	2018	121	'ILLINOIS'	'United States'	122	115	4.02	30.04	-0.0871322	2.02321	35.1251	[-0.158360074766343;-0.0159042413588634]	[1.85983946230897;2.20094122715806]	[34.8867421763578;35.3635108921955]
'USC00116610'	'PARIS STP'	39.6186	-87.6672	197.8	1893	2018	125	'ILLINOIS'	'United States'	126	122	3.52	29.85	-0.0378218	1.7547	34.9728	[-0.122555763708644;0.0469121576437327]	[1.61084676616873;1.91139695209899]	[34.7672549940502;35.1782850998903]
'USC00116616'	'PARK FOREST'	41.4947	-87.6803	216.4	1952	2018	66	'ILLINOIS'	'United States'	67	64	0.76	27.85	-0.034586	1.31152	33.8582	[-0.152726494054775;0.0835544465603020]	[1.16510260079507;1.47633126182254]	[33.6456801510310;34.0707077830910]
'USC00116753'	'PERU'	41.3503	-89.1072	189	1963	2018	55	'ILLINOIS'	'United States'	56	52	0.89	28.64	-0.159067	1.645	34.355	[-0.277530143998229;-0.0406030339518520]	[1.44971081271385;1.86660500892267]	[34.0638914747117;34.6460137735843]
'USC00116910'	'PONTIAC'	40.8778	-88.6364	198.1	1903	2017	114	'ILLINOIS'	'United States'	115	113	1.9	29.1	-0.133204	1.8817	34.6421	[-0.204797995995626;-0.0616093342373564]	[1.73131922196896;2.04514486004277]	[34.4190316210579;34.8652108848878]
'USC00117067'	'QUINCY'	39.95	-91.4	182.9	1901	1977	76	'ILLINOIS'	'United States'	77	76	3.74	30.88	-0.115525	2.01205	36.6658	[-0.193748756114619;-0.0373011093454794]	[1.82194931227117;2.22197642938619]	[36.3780386740837;36.9536606446001]
'USC00117551'	'RUSHVILLE'	40.1275	-90.5592	205.1	1893	2017	124	'ILLINOIS'	'United States'	125	112	2.91	29.74	-0.0872116	1.84495	35.1235	[-0.148539355779608;-0.0258839102129677]	[1.69944995406868;2.00290422906556]	[34.9066244863245;35.3404361245479]
'USC00118147'	'SPARTA 1 W'	38.1167	-89.7167	163.1	1893	2015	122	'ILLINOIS'	'United States'	123	114	6.51	31.3	-0.0227067	1.88803	36.2798	[-0.104037675728123;0.0586242692568533]	[1.73067195290576;2.05969123392111]	[36.0533494638674;36.5061553689289]
'USC00118293'	'STOCKTON 3 NNE'	42.3997	-89.9903	295.7	1943	2018	75	'ILLINOIS'	'United States'	76	74	-1.05	27.08	-0.204242	1.54837	32.7857	[-0.300249321070057;-0.108234114636297]	[1.39442448196450;1.71931049402324]	[32.5572883723499;33.0141260462702]
'USC00118452'	'SYCAMORE'	41.9833	-88.6833	256	1896	1965	69	'ILLINOIS'	'United States'	70	68	0.07	28.69	-0.179337	1.98556	35.0224	[-0.249503136233021;-0.109171500741941]	[1.79537441070393;2.19589458694329]	[34.7262067700005;35.3186519415264]
'USC00118740'	'CHAMPAIGN 3S'	40.0839	-88.2403	219.8	1902	2018	116	'ILLINOIS'	'United States'	117	115	2.4	28.92	-0.0533333	1.50647	34.3613	[-0.119594598519594;0.0129279616063804]	[1.38769936183124;1.63541327015628]	[34.1855362594702;34.5370022135355]
'USC00118860'	'VIRDEN'	39.5061	-89.7689	205.7	1945	2011	66	'ILLINOIS'	'United States'	67	59	3.68	29.96	0.0514081	1.33662	34.6814	[-0.0471202670351319;0.149936432184053]	[1.18528611776763;1.50726469782436]	[34.4621703244807;34.9006439186137]
'USC00118916'	'WALNUT'	41.5603	-89.6025	204.5	1893	2018	125	'ILLINOIS'	'United States'	126	121	0.66	29.1	-0.114048	1.90348	34.6762	[-0.181514783286315;-0.0465810332870075]	[1.75559423705384;2.06381297638854]	[34.4584861006659;34.8940103797374]
'USC00119029'	'WAUKEGAN'	42.3492	-87.8828	213.4	1949	2002	53	'ILLINOIS'	'United States'	54	51	0.1	26.38	-0.130542	1.53257	33.582	[-0.232983885784022;-0.0281001626669668]	[1.35613589572002;1.73195127033606]	[33.3127360120732;33.8513211641431]
'USC00119241'	'WHITE HALL 1 E'	39.4411	-90.3789	176.8	1893	2018	125	'ILLINOIS'	'United States'	126	114	4.38	30.1	0.0075296	1.83001	35.1355	[-0.0737171790969507;0.0887763812497491]	[1.67624913077481;1.99787691523872]	[34.9159732308785;35.3549621843675]
'USC00119354'	'WINDSOR'	39.4458	-88.5961	210.3	1904	2018	114	'ILLINOIS'	'United States'	115	110	3.95	30.04	-0.0418212	1.71632	35.1363	[-0.122443087380374;0.0388006843715633]	[1.57220419474920;1.87364867056876]	[34.9274521476111;35.3451757679366]
'USW00013802'	'BELLEVILLE SIU RSCH'	38.52	-89.8467	137.2	1948	2018	70	'ILLINOIS'	'United States'	71	69	6.36	30.95	-0.0809789	1.54354	35.5162	[-0.163644060917328;0.00168616559474959]	[1.38986730625477;1.71421030724256]	[35.2841559807298;35.7481755441705]
'USW00014842'	'PEORIA GTR PEORIA AP'	40.6675	-89.6839	198.1	1943	2018	75	'ILLINOIS'	'United States'	76	74	1.54	28.82	-0.0521923	1.43723	34.422	[-0.163079364925262;0.0586948239054612]	[1.28688879456062;1.60512456027702]	[34.2050900722728;34.6390072170420]
'USW00014892'	'CHICAGO UNIV'	41.7833	-87.6	181.1	1926	1994	68	'ILLINOIS'	'United States'	69	63	1.4	27.13	-0.181577	1.65162	34.5583	[-0.275566411223733;-0.0875873849790577]	[1.47722736843365;1.84660003310213]	[34.2968451004149;34.8196925159657]
'USW00014923'	'MOLINE QUAD CITY INTL AP'	41.4653	-90.5233	180.4	1943	2018	75	'ILLINOIS'	'United States'	76	74	0.66	28.79	-0.195715	1.5855	34.815	[-0.276254377519299;-0.115175074128218]	[1.43443088015492;1.75247012171662]	[34.5851074529226;35.0448815663977]
'USW00093809'	'CAIRO 3N'	37.0422	-89.1856	95.4	1908	2013	105	'ILLINOIS'	'United States'	106	99	7.52	30.94	-0.0852195	1.41644	35.653	[-0.164713999918841;-0.00572505259080593]	[1.29414775075587;1.55028969516189]	[35.4727672920305;35.8332911943968]
'USW00093822'	'SPRINGFIELD CAPITAL AP'	39.8447	-89.6839	181.1	1901	2018	117	'ILLINOIS'	'United States'	118	117	2.97	29.71	-0.0629114	1.64416	35.2586	[-0.132192031390268;0.00636916868875716]	[1.51363396851457;1.78593158820359]	[35.0671705081321;35.4499389084804]
'USW00093989'	'QUINCY RGNL AP'	39.9369	-91.1919	234.4	1948	2018	70	'ILLINOIS'	'United States'	71	69	2.57	29.18	-0.0806141	1.80641	34.8309	[-0.172638118787355;0.0114098380424299]	[1.62091398732722;2.01314081787102]	[34.5565513421935;35.1052845701613]
'USW00094822'	'ROCKFORD GTR ROCKFORD AP'	42.1928	-89.0931	222.5	1951	2018	67	'ILLINOIS'	'United States'	68	67	-0.46	27.84	-0.109127	1.5819	33.7736	[-0.206502800891808;-0.0117508200487829]	[1.41674573509947;1.76630778166757]	[33.5285833038244;34.0186558874705]
'USW00094846'	'CHICAGO OHARE INTL AP'	41.995	-87.9336	200.6	1958	2018	60	'ILLINOIS'	'United States'	61	59	0.61	27.7	-0.0757878	1.48449	34.0166	[-0.172639785817255;0.0210641019934141]	[1.32384416973601;1.66463096124528]	[33.7739692749001;34.2591818403310]
'USC00120076'	'ALBION 5 E'	41.4	-85.3333	299.6	1916	1972	56	'INDIANA'	'United States'	57	54	1.47	28.03	-0.0139589	1.82885	33.6984	[-0.125830571150871;0.0979126820801003]	[1.61326974831172;2.07324526574625]	[33.3816939376538;34.0151536709451]
'USC00120177'	'ANDERSON SEWAGE PLT'	40.1117	-85.7164	256.3	1895	2018	123	'INDIANA'	'United States'	124	120	3.09	28.38	-0.0424574	1.56393	33.4516	[-0.117314176373222;0.0323993532320853]	[1.43898590272699;1.69971763604980]	[33.2702350543415;33.6328702500160]
'USC00120200'	'ANGOLA'	41.6639	-85.0183	310.9	1898	2018	120	'INDIANA'	'United States'	121	100	0.54	27.22	-0.0876052	1.69782	33.0032	[-0.161721415436960;-0.0134890399363731]	[1.55390414475726;1.85505525239022]	[32.7897228519284;33.2166855047604]
'USC00120676'	'BERNE WWTP'	40.6683	-84.93	255.7	1910	2018	108	'INDIANA'	'United States'	109	105	2.37	28.62	-0.0602422	1.65283	34.2171	[-0.153003544933247;0.0325190596070567]	[1.50666319131466;1.81316789910596]	[34.0078861291316;34.4263240019335]
'USC00120784'	'BLOOMINGTON INDIANA UNIV'	39.1742	-86.5214	253	1895	2018	123	'INDIANA'	'United States'	124	116	4.94	29.69	-0.0512062	1.72215	34.6194	[-0.127382624214855;0.0249701355117539]	[1.58214681759813;1.87454972132769]	[34.4161074120053;34.8227612638063]
'USC00120831'	'BLUFFTON WTR WKS'	40.7333	-85.1667	256	1895	1958	63	'INDIANA'	'United States'	64	58	2.7	29.79	-0.164939	2.02382	35.5612	[-0.235731706416331;-0.0941466275039217]	[1.81348876413491;2.25855621683608]	[35.2344997403668;35.8878434397701]
'USC00121030'	'BROOKVILLE'	39.4239	-85.0144	192	1925	2018	93	'INDIANA'	'United States'	94	86	4.87	29.71	-0.083618	1.71108	34.6732	[-0.166221831895685;-0.00101410473120575]	[1.55434631464792;1.88361762524762]	[34.4404867696490;34.9059440092917]
'USC00121229'	'CAMBRIDGE CITY 3 N'	39.8667	-85.1833	304.8	1893	2001	108	'INDIANA'	'United States'	109	107	3.39	28.81	-0.140199	1.88574	34.0041	[-0.210215531489785;-0.0701827003007984]	[1.73205788443690;2.05305758346993]	[33.7755366403455;34.2327082650980]
'USC00121719'	'COLLEGEVILLE ST JOE AP'	40.9167	-87.15	203.9	1900	1970	70	'INDIANA'	'United States'	71	66	2.36	29.59	-0.0836135	2.25744	35.1786	[-0.171526492704914;0.00429948021617689]	[2.02408182787754;2.51769392620922]	[34.8298282947096;35.5274643405551]
'USC00121739'	'COLUMBIA CITY'	41.1453	-85.4897	254.2	1963	2018	55	'INDIANA'	'United States'	56	51	1.05	27.29	-0.103559	1.5189	32.7672	[-0.194125586995644;-0.0129917445073876]	[1.34777197382298;1.71174933779894]	[32.5029803019717;33.0313781040566]
'USC00121747'	'COLUMBUS'	39.1661	-85.9228	185.6	1893	2018	125	'INDIANA'	'United States'	126	122	5.01	29.91	-0.0303927	1.87488	34.6459	[-0.109037026390741;0.0482516416668624]	[1.72331628387477;2.03976752161984]	[34.4284041753398;34.8634190446821]
'USC00121869'	'CRANE NSA'	38.8725	-86.835	222.5	1942	2009	67	'INDIANA'	'United States'	68	57	6.18	30.23	-0.0629492	1.49702	34.4086	[-0.174137084657800;0.0482386845941927]	[1.32713086052839;1.68866062416859]	[34.1562070922313;34.6610208627861]
'USC00121882'	'CRAWFORDSVILLE PWR PLT'	40.0489	-86.8997	203.9	1894	1981	87	'INDIANA'	'United States'	88	75	3.53	30.14	-0.0721277	1.89379	35.1798	[-0.182631044293018;0.0383757123489465]	[1.69679644151319;2.11366426034876]	[34.8957412002687;35.4639188249630]
'USC00122149'	'DELPHI 2 N'	40.615	-86.6661	169.5	1893	2011	118	'INDIANA'	'United States'	119	112	3.03	29.56	-0.0416029	1.89767	34.8721	[-0.125176869886298;0.0419710927080177]	[1.73752009733756;2.07259061441928]	[34.6418503044605;35.1022721214834]
'USC00122309'	'DUBOIS S IN FORAGE FM'	38.4558	-86.6983	210.3	1955	2018	63	'INDIANA'	'United States'	64	57	5.42	29.21	-0.0437152	1.38679	33.7047	[-0.166060032487125;0.0786296148461903]	[1.22416232849036;1.57102781841929]	[33.4673773318520;33.9421194292254]
'USC00122549'	'EDWARDSPORT PWR PLT'	38.8	-87.2333	139.9	1929	1983	54	'INDIANA'	'United States'	55	54	4.89	30.77	0.0838086	1.77098	35.6825	[-0.0482103808839704;0.215827650756086]	[1.54947041410209;2.02415473053223]	[35.3701655682997;35.9948265394284]
'USC00122605'	'ELLISTON'	39.0314	-86.9372	203.9	1920	1976	56	'INDIANA'	'United States'	57	52	5.06	30.64	-0.0725952	2.03474	35.9034	[-0.189497520083261;0.0443070905657950]	[1.79232189816679;2.30995668015215]	[35.5435711862458;36.2633192242471]
'USC00122638'	'ELWOOD'	40.2872	-85.8453	264	1948	2013	65	'INDIANA'	'United States'	66	59	2.32	28.45	-0.115224	1.43806	33.6729	[-0.219850880849180;-0.0105977366673915]	[1.28005441392484;1.61557662915160]	[33.4358965618375;33.9098946561800]
'USC00122731'	'EVANSVILLE MUSEUM'	37.965	-87.5731	114	1949	2018	69	'INDIANA'	'United States'	70	60	7.33	31.6	-0.0229345	1.42599	35.6151	[-0.123997663201706;0.0781286372273868]	[1.26881186370328;1.60262989340744]	[35.3825417492776;35.8477529384324]
'USC00122825'	'FARMLAND 5 NNW'	40.2539	-85.1483	294.1	1893	2018	125	'INDIANA'	'United States'	126	104	2.73	28.32	0.0329287	1.57154	33.4884	[-0.0546572962930723;0.120514649834372]	[1.43155332268554;1.72520525838435]	[33.2904248363681;33.6864144830173]
'USC00123082'	'FRANKFORT DISPOSAL'	40.2986	-86.5067	251.2	1914	2018	104	'INDIANA'	'United States'	105	103	2.65	28.53	-0.0934222	1.69816	33.9188	[-0.162983487818694;-0.0238609463843917]	[1.55826701570586;1.85061595648021]	[33.7098335012504;34.1278195395130]
'USC00123418'	'GOSHEN 3SW'	41.5575	-85.8825	266.7	1914	2018	104	'INDIANA'	'United States'	105	102	1.44	28.19	0.0182049	1.67944	33.7639	[-0.0743769479272201;0.110786658364714]	[1.52702212027721;1.84708030553257]	[33.5486472363852;33.9790559700776]
'USC00123513'	'GREENCASTLE 1 W'	39.6439	-86.8767	224	1895	2013	118	'INDIANA'	'United States'	119	101	3.64	29.29	-0.093968	1.90119	34.2831	[-0.173364341389275;-0.0145716133721999]	[1.73859724758585;2.07898295878958]	[34.0434103511494;34.5228220420752]
'USC00123527'	'GREENFIELD'	39.7858	-85.7611	264.9	1903	2018	115	'INDIANA'	'United States'	116	108	3.45	29.05	-0.0645507	1.67402	34.0388	[-0.140220874231697;0.0111194354537019]	[1.53454258356873;1.82617147091007]	[33.8349187382938;34.2427660045201]
'USC00123547'	'GREENSBURG'	39.3475	-85.4892	285.6	1897	2018	121	'INDIANA'	'United States'	122	115	4.21	29.01	-0.0421128	1.60513	33.9365	[-0.126291936832078;0.0420662775348072]	[1.47089816358664;1.75160180115199]	[33.7438034910032;34.1292683405604]
'USC00123777'	'HARTFORD CITY 4 ESE'	40.4356	-85.2892	281.6	1959	2018	59	'INDIANA'	'United States'	60	52	1.44	27.52	0.0550865	1.23359	32.5739	[-0.0577495573224769;0.167922472272269]	[1.08407322971049;1.40371694120014]	[32.3571931954433;32.7906217670792]
'USC00123915'	'HENRYVILLE SF'	38.5667	-85.7667	180.1	1913	1970	57	'INDIANA'	'United States'	58	55	6.66	30.85	-0.119796	1.84853	35.9538	[-0.214208517966400;-0.0253843648147631]	[1.64415525304361;2.07831772834682]	[35.6423310107004;36.2651892920985]
'USC00124008'	'HOBART 2 WNW'	41.5422	-87.2881	195.1	1919	2000	81	'INDIANA'	'United States'	82	76	1.99	28.83	-0.153165	1.91836	35.0982	[-0.240477975232001;-0.0658516331768640]	[1.73123278668472;2.12571149526530]	[34.8208526995029;35.3755761152436]
'USC00124176'	'HUNTINGTON'	40.8833	-85.5	244.1	1893	1979	86	'INDIANA'	'United States'	87	83	2.27	29.06	-0.077144	1.76735	34.5759	[-0.161695271059122;0.00740724031013822]	[1.60091420920775;1.95108475585248]	[34.3306704821827;34.8211116217086]
'USC00124272'	'INDIANAPOLIS SE SIDE'	39.7164	-86.0678	257.6	1951	2013	62	'INDIANA'	'United States'	63	60	3.11	28.59	-0.0288849	1.48155	33.5462	[-0.132778962452890;0.0750090795970209]	[1.31804463052322;1.66533454598205]	[33.3037723206124;33.7886813730624]
'USC00124382'	'JEFFERSONVILLE'	38.2833	-85.75	139.9	1893	1973	80	'INDIANA'	'United States'	81	78	7.08	31.01	-0.00770433	1.4367	35.6234	[-0.0960901942357671;0.0806815293672953]	[1.29617300963515;1.59245852165144]	[35.4177874739537;35.8289649277357]
'USC00124527'	'KENTLAND'	40.7592	-87.4353	211.8	1939	2008	69	'INDIANA'	'United States'	70	60	2.08	29.18	-0.100848	1.40068	34.5151	[-0.211202584323266;0.00950722367161547]	[1.24429598619541;1.57670959207256]	[34.2841583609186;34.7459925256605]
'USC00124662'	'KOKOMO 3 WSW'	40.4583	-86.1758	250.5	1901	2018	117	'INDIANA'	'United States'	118	104	2.4	29.19	-0.119137	2.19177	34.4311	[-0.222668751421786;-0.0156059346460468]	[1.98971365225003;2.41434204743674]	[34.1472553771675;34.7149105526927]
[truncated: 2,649 more rows]
